# Supplementary material for: From small brains to smart machines: translating Caenorhabditis elegans neural circuits into artificial intelligence
Source: Front Neural Circuits. 2026 Mar 9;20:1731513. doi: 10.3389/fncir.2026.1731513 (PMC13006640; doi:10.3389/fncir.2026.1731513)
Supplement: Supplementary file 1 [file Table_1.xlsx]

## Sheet: Read me
Compressed synaptic connection data of the C. elegans neural network incorporates counts of both chemical and electrical synapses.

## Sheet: herm synaptic connection
			PHARYNX														SENSORY NEURONS
			1														6											5		4							3									2			1
			I1	I2	I3	I4	I5	I6	M1	M2	M3	M4	M5	MC	MI	NSM	ASI	ASJ	AWA	ASG	AWB	ASEL	ASER	ADF	AFD	AWC	ASK	ASH	ADL	BAG	URX	ALN	PLN	SDQ	AQR	PQR	ALM	AVM	PVM	PLM	FLP	DVA	PVD	ADE	PDE	PHA	PHB	PHC	IL2_DV
PHARYNX	1	I1		19	5		4	1	1	7	19			16	3	11
		I2	6	6		34	4	5	5	4	5	7		2		81
		I3	3				2	1	3	3	4	2		3	2	2
		I4		8			2			7	28	1			1	23
		I5	2	4	1	7			3	6	6	19	3		4	6
		I6	1	5	12						10	20				47
		M1	1	6	9	1	2					1	1		6	2
		M2		2	3	11	7				7	1		12	5	1
		M3	2									2				4
		M4				6	1	5		2	1	15		1
		M5					2		1
		MC	5	1						12
		MI	1		3	1			7	10	4			3		3
		NSM	5	4		4		5			49	13				9
SENSORY NEURONS	6	ASI															3		3	10		2	10	1		14	3	2	1
		ASJ																7									25
		AWA															2		2	2	12	7	5	12	30			2	1
		ASG															4				1	3	6	1		2	2		1
		AWB																	2	2	3	1	2	33		1		4
		ASEL																1		3	1		2	1	11	30
		ASER																	1	3	1	3			6	2	1	2	5
		ADF																	4	1	7			1	10	4		7	1	6	11
		AFD																			4	10	6	8	3	3		4
		AWC															5			6		11	6	2	5	28		1
		ASK																1	2	1			5				11	20	4
	5	ASH																	1		1			10	4		21	9	19		2
		ADL																	2	3	3	1	14			9	1	10	9		8
	4	BAG																						1						5	1				3
		URX															1				2			5				1	3	2	3						1
		ALN																																										3
		PLN																																						1						7	1	2
		SDQ																											1					6			4				3	13
		AQR																												13	5											6
		PQR																																													2
	3	ALM																																4			1	23
		AVM																																			23							4
		PVM																																				2	7			4		1	36
		PLM																															1									28			74
		FLP																																1							22	7		35
		DVA																													1			2	6				1						11
		PVD																																								5	15		1
		ADE															1														2	3					1		1		13			10
		PDE																																					23	11		17	1		29
	2	PHA																															7									8				31	28	2
		PHB																															1														24	5
		PHC																															2									34				5	1	8
	1	IL2_DV																											1	1	1																		2
		IL2_LR																1													9													13
		CEP																		2					2				3		4						2												5
		URY																								1					3
		OLL																																										7
		OLQ
		IL1																													1													3					9
INTERNEURONS	4	AIN															12			4		2	3		22	2				17	4													6
		AIM																7		15				2			11				6						1
		RIH																						4						7											1								9
		URB																						1	11				2		42													1
		RIR																			1			5	1			2		10	15				2							9
	3	AIY															1		15	2	1	2	5	1	5	8				1
		AIA															8	5	8	9	1	5	15	6		21	13	2	11
		AUA																			7			1		1				4	9											2
		AIZ																	7	4		4	2	3	1	4		8														4
		RIS
		ALA																6									1																650
		PVQ																10	5				3				51																	2			3
		ADA																						9				7	2		4
		RIF																			2							6	1		3						5
		BDU																																2			5			46				10
		PVR																														16		5			8	4	2	18		17			18	2
		AVF																										1															1		1
		AVH																			4			5			19	3	3						1							1				3	15
		PVP																						2				2			1				115	26						1	1			22	1
		LUA																																		7				17							2
		PVN																													2					14	2						8
		AVG																																									1			8		1
		DVB																																														2
	2	RIB																												11
		RIG																						1	1				2	8	9	9			3							5		1
		RMG																			2						1	8	4		14	5					4							2
		AIB																							4	1	4	4	1					1	1						2	1
		RIC																			4							9	2		1
		SAA															1															1	1	1								1
		AVK																																	9			2	3			19		4	5
		DVC																																								1	2
		AVJ																										1								7	3	1			2			1			1	1
		PVT																																								8					1
		AVD																											2							8	2	8		5	16
		AVL
		PVW
	1	RIA																						3						2	2				4
		RIM
		AVE																							1			1		1	1						1
		RMF																												1
		RID																																							1
		AVB																																2	3							16
		AVA																										2								17				6			10		6		1	5
		PVC																										2	2						2	2				12	2	11	6		7		3	5
		RIP	4																					6						9
MOTOR NEURONS	HEAD MOTOR NEURONS	URA																																															8
		RME_LR																																										1
		RME_DV																																															1
		RMD_DV																							1												2							1					1
		RMD																													1													3
		RIV																																8
		RMH																													1
	SUBLATERAL MOTOR NEURONS	SAB
		SMD																2		3				2								15	12
		SMB																						1					2			9	10	36			1
		SIB																														1		2										2
		SIA																														4	20	10			1				1	2		1
	VENTRAL CORD MOTOR NEURONS	DA																																							29	4	2					7
		PDA																																								1				1
		DB																																					2		1	6	1
		AS																																							1	1	2
		PDB
		DD																																							1
		VA																															2									1	1					2
		VB																																								1			12
		VD																																		2			1	4		3	1		10		3
		CAN																																									200
SEX-SPECIFIC CELLS		HSN																2	3		10						12	8	2
		VC
[truncated: 75 more columns]
