# Supplementary material for: From small brains to smart machines: translating Caenorhabditis elegans neural circuits into artificial intelligence
Source: Front Neural Circuits. 2026 Mar 9;20:1731513. doi: 10.3389/fncir.2026.1731513 (PMC13006640; doi:10.3389/fncir.2026.1731513)
Supplement: Supplementary file 2 [file Table_2.xlsx]

## Sheet: Read me
Computed results of network structure metrics for the C. elegans nervous system include node strength, in-strength, and out-strength; edge weight; shortest path length; betweenness centrality.

## Sheet: strength
I1	120
I2	214
I3	58
I4	134
I5	85
I6	112
M1	50
M2	100
M3	141
M4	112
M5	7
MC	55
MI	53
NSM	278
ASI	123
ASJ	146
AWA	218
ASG	239
AWB	201
ASEL	194
ASER	205
ADF	502
AFD	233
AWC	321
ASK	378
ASH	480
ADL	405
BAG	268
URX	407
ALN	135
PLN	126
SDQ	265
AQR	351
PQR	250
ALM	207
AVM	176
PVM	117
PLM	372
FLP	567
DVA	490
PVD	1908
ADE	354
PDE	364
PHA	240
PHB	568
PHC	209
IL2_DV	498
IL2_LR	273
CEP	795
URY	497
OLL	482
OLQ	610
IL1	850
AIN	151
AIM	180
RIH	388
URB	264
RIR	191
AIY	678
AIA	652
AUA	310
AIZ	949
RIS	298
ALA	2872
PVQ	432
ADA	337
RIF	233
BDU	255
PVR	505
AVF	362
AVH	503
PVP	1027
LUA	366
PVN	387
AVG	180
DVB	183
RIB	781
RIG	691
RMG	390
AIB	969
RIC	428
SAA	772
AVK	515
DVC	435
AVJ	540
PVT	362
AVD	1000
AVL	320
PVW	174
RIA	1728
RIM	966
AVE	1028
RMF	182
RID	127
AVB	1276
AVA	2891
PVC	1508
RIP	497
URA	292
RME_LR	200
RME_DV	241
RMD_DV	1498
RMD	569
RIV	279
RMH	222
SAB	246
SMD	1384
SMB	776
SIB	400
SIA	479
DA	1292
PDA	76
DB	841
AS	759
PDB	82
DD	1106
VA	1436
VB	1071
VD	2131
CAN	2064
HSN	289
VC	491

## Sheet: in-strength
I1	30
I2	55
I3	33
I4	64
I5	24
I6	17
M1	20
M2	51
M3	133
M4	81
M5	4
MC	37
MI	21
NSM	189
ASI	38
ASJ	42
AWA	55
ASG	70
AWB	67
ASEL	51
ASER	84
ADF	127
AFD	118
AWC	131
ASK	176
ASH	128
ADL	85
BAG	98
URX	166
ALN	63
PLN	56
SDQ	80
AQR	149
PQR	83
ALM	67
AVM	40
PVM	40
PLM	120
FLP	95
DVA	237
PVD	902
ADE	111
PDE	210
PHA	79
PHB	86
PHC	40
IL2_DV	35
IL2_LR	55
CEP	192
URY	83
OLL	128
OLQ	339
IL1	371
AIN	34
AIM	46
RIH	116
URB	93
RIR	79
AIY	268
AIA	423
AUA	121
AIZ	468
RIS	77
ALA	1326
PVQ	217
ADA	117
RIF	82
BDU	111
PVR	198
AVF	171
AVH	236
PVP	476
LUA	116
PVN	145
AVG	84
DVB	62
RIB	541
RIG	347
RMG	148
AIB	607
RIC	213
SAA	317
AVK	304
DVC	183
AVJ	308
PVT	176
AVD	603
AVL	166
PVW	93
RIA	863
RIM	548
AVE	685
RMF	100
RID	81
AVB	914
AVA	1826
PVC	859
RIP	441
URA	129
RME_LR	171
RME_DV	188
RMD_DV	1226
RMD	391
RIV	131
RMH	167
SAB	186
SMD	831
SMB	427
SIB	295
SIA	307
DA	668
PDA	24
DB	255
AS	410
PDB	35
DD	966
VA	647
VB	335
VD	1664
CAN	1062
HSN	105
VC	160

## Sheet: out-strength
I1	90
I2	159
I3	25
I4	70
I5	61
I6	95
M1	30
M2	49
M3	8
M4	31
M5	3
MC	18
MI	32
NSM	89
ASI	85
ASJ	104
AWA	163
ASG	169
AWB	134
ASEL	143
ASER	121
ADF	375
AFD	115
AWC	190
ASK	202
ASH	352
ADL	320
BAG	170
URX	241
ALN	72
PLN	70
SDQ	185
AQR	202
PQR	167
ALM	140
AVM	136
PVM	77
PLM	252
FLP	472
DVA	253
PVD	1006
ADE	243
PDE	154
PHA	161
PHB	482
PHC	169
IL2_DV	463
IL2_LR	218
CEP	603
URY	414
OLL	354
OLQ	271
IL1	479
AIN	117
AIM	134
RIH	272
URB	171
RIR	112
AIY	410
AIA	229
AUA	189
AIZ	481
RIS	221
ALA	1546
PVQ	215
ADA	220
RIF	151
BDU	144
PVR	307
AVF	191
AVH	267
PVP	551
LUA	250
PVN	242
AVG	96
DVB	121
RIB	240
RIG	344
RMG	242
AIB	362
RIC	215
SAA	455
AVK	211
DVC	252
AVJ	232
PVT	186
AVD	397
AVL	154
PVW	81
RIA	865
RIM	418
AVE	343
RMF	82
RID	46
AVB	362
AVA	1065
PVC	649
RIP	56
URA	163
RME_LR	29
RME_DV	53
RMD_DV	272
RMD	178
RIV	148
RMH	55
SAB	60
SMD	553
SMB	349
SIB	105
SIA	172
DA	624
PDA	52
DB	586
AS	349
PDB	47
DD	140
VA	789
VB	736
VD	467
CAN	1002
HSN	184
VC	331

## Sheet: edge weight
ALA	CAN	862
CAN	ALA	802
ALA	PVD	650
PVD	ALA	500
RIA	RMD_DV	386
VB	DD	290
DA	VD	269
AVA	VA	258
RIA	SMD	234
VA	DD	223
IL1	RMD_DV	221
AVA	DA	218
DB	VD	211
PVD	CAN	200
AVD	AVA	200
CAN	PVD	200
AS	VD	199
PHB	AVA	155
IL2_DV	RIP	151
RMD_DV	RMD_DV	147
URY	RMD_DV	145
SAA	AVA	140
AIY	AIZ	137
PHB	PVC	134
AVA	PVC	129
VB	VD	128
SMD	RIA	127
VA	VD	125
AIZ	AIB	123
SAA	RIM	121
VA	AS	120
VA	AVA	119
PVP	AQR	115
FLP	AVA	114
FLP	AVD	113
PHB	VD	113
CEP	RIC	113
AIB	RIM	112
PVD	PVC	110
ADF	RIA	108
AQR	PVP	106
DB	DD	106
IL2_DV	IL1	102
AIY	RIB	102
LUA	AVA	102
AIY	RIA	101
ASG	AIA	100
AVA	AS	94
CEP	OLQ	92
OLL	AVE	92
PVD	AVA	91
SMD	SIB	91
AVB	VB	90
SMD	SIA	90
RIA	RMD	87
VB	AVB	87
FLP	AVB	85
VD	VA	85
SMB	SAA	84
PVC	PVC	83
I2	NSM	81
RIG	RIG	81
DA	AVA	81
IL2_DV	RME_LR	80
PVC	AVA	79
VD	VD	78
ADF	AIZ	77
RMD	RIA	77
VB	VA	77
IL2_LR	OLQ	75
PLM	PDE	74
AIA	AIB	73
AIZ	SMB	72
AVE	AVA	71
RIH	RIA	70
AVE	SAB	70
IL1	RIP	69
AIZ	RIM	69
AVB	DB	69
PVC	AVB	69
SMD	SMD	69
DB	AVB	69
VD	DD	69
ASK	AIA	68
DB	DA	67
PQR	AVA	66
URY	AVE	66
AUA	RIB	66
RIA	RIA	64
RIM	SMD	64
RIF	AVB	63
OLQ	RMD_DV	62
DA	DD	62
RIC	AVA	61
ASJ	PVQ	59
AIZ	AVE	58
RIM	RMD	58
ADE	RIG	57
OLL	RMD_DV	57
PVP	DVC	57
AVA	VD	57
URA	RIP	57
SMB	RME_DV	57
AFD	AIY	56
AWC	AIY	56
ASH	AVD	56
IL1	IL1	55
PVP	VD	55
DB	AS	55
AWA	AIZ	54
AIZ	RIA	54
DVC	PVP	54
VA	DA	54
VA	VB	54
ASEL	AIY	53
ASH	AIA	53
ADL	AIB	53
SAA	SMD	53
LUA	AVD	52
CEP	IL1	51
PVQ	ASK	51
ADL	AVD	50
AVF	AVF	50
AVB	AVA	50
SMB	SIA	50
NSM	M3	49
ADA	AVB	49
PVC	DB	49
RIG	AVK	48
I6	NSM	47
ASER	AIY	47
CEP	RMH	47
OLQ	SIB	47
AIB	SMD	47
RIC	SMD	47
AVA	AVD	47
SDQ	AVB	46
PLM	BDU	46
PVD	VD	46
OLL	SMD	46
PVQ	PVQ	46
BDU	PLM	46
VD	PVP	46
OLL	RIB	45
RMG	RMD	45
SAA	SMB	45
AVE	DA	45
SIA	SMD	45
DD	VD	45
IL2_LR	RIH	44
PVP	AVB	44
AVJ	PVC	44
RIM	SAA	44
VB	VB	44
URY	SMD	43
AUA	RIA	43
BAG	RIB	42
URB	URX	42
AVD	DA	42
RIM	AVE	42
PVC	AVD	42
SIA	SMB	42
ADL	AIA	41
IL2_DV	URA	41
RMG	RMD_DV	41
RIM	AIB	41
RIM	AVB	41
PQR	AVD	40
CEP	AVE	40
RIH	OLQ	40
RIG	RMH	40
CEP	OLL	39
OLL	CEP	39
RMF	AVK	39
VA	PVC	39
URX	AUA	38
RIS	AVE	38
AVF	AVH	38
AVE	RIM	38
ASG	AIB	37
PHC	PVC	37
CEP	RMD_DV	37
URY	RIB	37
AVH	AVF	37
RIM	AVA	37
AVA	AVA	37
RIV	RIV	37
ASER	AIB	36
BAG	RIA	36
PVM	PDE	36
DVA	AVE	36
AVA	LUA	36
AVA	SAB	36
SMB	SDQ	36
AWC	AIB	35
URX	RIA	35
FLP	ADE	35
PVR	RIP	35
DVB	AVL	35
DB	DB	35
I2	I4	34
PHC	DVA	34
IL1	URA	34
PVR	AVB	34
AIB	AVB	34
AWB	ADF	33
ASK	PVQ	33
RIH	RIB	33
RIB	AVE	33
AVL	DD	33
PVC	DA	33
ADF	SMB	32
RIH	AIZ	32
AVK	PVP	32
PVC	VA	32
SAB	AVA	32
PHA	PHA	31
PHC	DA	31
IL2_DV	RME_DV	31
PVP	AVK	31
PVP	PVT	31
PVP	PVC	31
AVK	SMB	31
PVT	PVP	31
PVC	AVJ	31
PVC	RID	31
URA	IL1	31
DA	AS	31
VD	VB	31
AWA	AFD	30
ASEL	AWC	30
DVC	AVA	30
ASEL	AIB	29
ADF	RIG	29
ALM	BDU	29
ADE	AVA	29
PDE	PDE	29
RIS	RIM	29
DVC	RIG	29
PVC	VB	29
RMD	RMD_DV	29
RIV	SMD	29
DA	FLP	29
DA	VA	29
I4	M3	28
AWC	AWC	28
ASH	AVA	28
PLM	DVA	28
FLP	AVE	28
PHA	PHB	28
SMB	AVK	28
DA	DA	28
DD	AVL	28
PQR	PVP	27
AVM	PVC	27
FLP	DA	27
RIR	AIZ	27
RIS	RMD	27
PVN	AVJ	27
AIB	RIB	27
PVW	PVC	27
AS	DA	27
RIS	RIB	26
PVP	PQR	26
RIA	RIV	26
AVE	VA	26
AVB	AVB	26
RIV	SAA	26
VD	PVT	26
ASJ	ASK	25
ALM	PVC	25
PHA	PVP	25
PHA	AVG	25
CEP	URB	25
OLQ	RIH	25
RIH	RIP	25
AVH	PVP	25
AIB	SAA	25
PVC	PVW	25
URA	RME_LR	25
DA	PVC	25
PDA	VD	25
PHB	PHB	24
IL1	RMD	24
ADA	AVJ	24
ADA	RIM	24
AVJ	AVA	24
PVT	VD	24
AVL	DVC	24
AVL	SAB	24
VB	SAA	24
I4	NSM	23
AWB	AIZ	23
BAG	RIG	23
ALM	AVM	23
AVM	ALM	23
PLM	AVD	23
PLM	AVA	23
DVA	SMB	23
PDE	PVM	23
PDE	AVK	23
CEP	URA	23
PVQ	AIA	23
BDU	PVN	23
PVR	IL1	23
PVR	PVC	23
RIB	RIB	23
DVC	RMF	23
AVJ	AVB	23
SMD	RMD_DV	23
ADL	AVB	22
ADL	AVA	22
SDQ	AVA	22
SDQ	RMH	22
AQR	AVB	22
AVM	AVB	22
FLP	FLP	22
AIN	AFD	22
AUA	AVE	22
AVH	VD	22
PVP	PHA	22
PVN	PVW	22
PVN	VD	22
DVC	AVL	22
PVC	SIB	22
VD	AVA	22
ADF	AUA	21
ASH	ASK	21
AIM	AIA	21
AIA	AWC	21
AVH	AVJ	21
AVH	AS	21
RIB	SMD	21
PVT	AVK	21
AVA	RIM	21
PVC	AVE	21
AS	AVH	21
VD	AVH	21
I6	M4	20
ASK	ASH	20
ASH	AIB	20
ASH	AVB	20
PLN	SMB	20
PLN	SIA	20
AIA	RIF	20
DVB	DVC	20
RIC	RIM	20
SAA	RMF	20
RMF	RMD	20
PVC	PVR	20
SIA	PLN	20
AS	DD	20
AS	VA	20
I1	I2	19
I1	M3	19
I5	M4	19
ASH	ADL	19
URX	RMG	19
PDE	PVR	19
PHB	AVD	19
IL2_DV	OLQ	19
OLL	OLL	19
URB	IL1	19
RIS	AVK	19
AVH	ASK	19
PVP	AVH	19
PVN	AVD	19
RIG	OLQ	19
AVK	DVA	19
AVD	SAB	19
AVE	AS	19
RMD	RMD	19
RMH	RMG	19
SMD	RIV	19
SIB	SIB	19
ASK	AVH	18
BAG	AVE	18
PLM	PVR	18
DVA	AVK	18
ADE	RMD	18
OLQ	CEP	18
OLQ	RIB	18
OLQ	RIP	18
AIZ	AIZ	18
RIS	SMD	18
ADA	AVA	18
PVR	PLM	18
PVR	PDE	18
PVR	DA	18
DVB	PVP	18
RIB	OLQ	18
RIG	AIZ	18
RIA	SIA	18
AVB	AS	18
SIB	SIA	18
AWC	AIA	17
ADL	AVJ	17
PLM	LUA	17
DVA	PVR	17
PDE	DVA	17
IL2_LR	RME_LR	17
CEP	URY	17
CEP	SIA	17
OLL	RMD	17
OLQ	RIC	17
AIN	BAG	17
URB	OLQ	17
AIZ	AIA	17
RIF	RIM	17
PVR	DVA	17
AVF	AVB	17
AVH	AVH	17
LUA	PLM	17
LUA	PVR	17
PVN	AVB	17
RIB	AVB	17
DVC	AIB	17
AVD	VA	17
RIM	RIM	17
AVB	PVN	17
AVA	PQR	17
RMD_DV	IL1	17
RMD_DV	SMD	17
DD	DD	17
VA	VA	17
I1	MC	16
ALN	PVR	16
PVM	AVK	16
DVA	AVB	16
AIM	AVF	16
RIH	CEP	16
RIS	CEP	16
PVR	ALN	16
PVR	AVJ	16
PVP	AVA	16
LUA	AVJ	16
RMG	RMH	16
AVJ	RIS	16
AVJ	AVD	16
AVJ	VD	16
PVT	AIB	16
AVD	FLP	16
AVB	DVA	16
SIA	SIB	16
PDB	VD	16
M4	M4	15
ADF	ADA	15
ASK	AIB	15
PVD	PVD	15
PHB	AVH	15
PHC	VA	15
CEP	RIP	15
OLQ	URB	15
OLQ	RIG	15
AIM	ASG	15
RIR	URX	15
RIR	RIA	15
AIY	AWA	15
AIA	ASER	15
RIS	AVJ	15
ALA	AVE	15
PVR	LUA	15
AVH	PHB	15
DVB	DA	15
RIB	RIA	15
RIB	SIB	15
SAA	RMD_DV	15
DVC	DVB	15
AVJ	PVN	15
AVL	DVB	15
RIM	RMF	15
RMD_DV	AVE	15
RIV	RIA	15
SMD	ALN	15
SIB	RIB	15
DA	PVR	15
ASI	AWC	14
ADL	ASER	14
ALN	SAA	14
ALN	SMB	14
PLN	SAA	14
URY	SIB	14
AUA	AVA	14
RIF	PVP	14
PVN	PQR	14
PVN	PVT	14
AVG	DVC	14
RMG	URX	14
AIB	AIZ	14
AVK	RIM	14
AVJ	AVH	14
PVT	DVC	14
AVD	AVD	14
AVB	RIB	14
AVA	AVJ	14
RMD_DV	SAA	14
SAB	VA	14
SMD	RIS	14
VA	SAB	14
NSM	M4	13
ASI	AIA	13
AWB	RIA	13
URX	RIG	13
SDQ	DVA	13
AQR	BAG	13
DVA	DB	13
ADE	FLP	13
PDE	VB	13
IL2_LR	ADE	13
AIN	RIB	13
AIA	ASK	13
ADA	AVD	13
ADA	RIP	13
RIF	AVJ	13
PVR	PDB	13
PVP	AVL	13
DVB	DD	13
RIG	RIR	13
RIM	RIB	13
AVE	AVD	13
RMD_DV	OLQ	13
SMD	SAA	13
SIB	SMD	13
DA	DB	13
AS	AVA	13
PDB	PVR	13
I6	I3	12
M2	MC	12
MC	M2	12
AWA	AWB	12
AWA	ADF	12
ASER	AIA	12
ASH	ADA	12
ASH	RMG	12
ASH	RIA	12
URX	RIC	12
AQR	RIA	12
PLM	PVC	12
DVA	AUA	12
ADE	RMG	12
IL2_DV	RIH	12
URY	OLL	12
URY	OLQ	12
URY	IL1	12
URY	AVA	12
IL1	AVE	12
AIN	ASI	12
PVR	DB	12
AVH	SMB	12
PVP	DD	12
LUA	PVW	12
PVN	PVN	12
PVN	AVA	12
RIG	URY	12
RIG	AIB	12
RIG	AVE	12
AIB	RIG	12
SAA	IL1	12
SAA	RIP	12
AVK	AVK	12
DVC	AVG	12
DVC	PVT	12
AVJ	AVJ	12
AVD	AS	12
AVE	RMD_DV	12
AVA	AVE	12
AVA	AVB	12
PVC	PLM	12
URA	RME_DV	12
SMD	PLN	12
SMB	SMD	12
VB	PDE	12
I1	NSM	11
M2	I4	11
AWA	AIY	11
ASEL	AFD	11
ADF	URX	11
ADF	RIR	11
AFD	URB	11
AWC	ASEL	11
ASK	ASK	11
ASH	AIZ	11
URX	AVE	11
SDQ	AIB	11
SDQ	SMB	11
ALM	VD	11
DVA	PDE	11
PDE	PLM	11
PDE	VD	11
IL2_LR	URB	11
IL1	RME_LR	11
AIM	ASK	11
URB	AFD	11
URB	IL2_LR	11
AIY	AIY	11
AIA	ADL	11
AIZ	RIC	11
AVF	PVQ	11
AVG	AVJ	11
RIB	BAG	11
RIB	AUA	11
RIB	RIG	11
RIB	AIB	11
RIB	AVA	11
RMG	SIB	11
RMG	SIA	11
AIB	DVC	11
AVL	PVP	11
AVL	VD	11
RIA	SMB	11
PVC	DVA	11
SMD	RIB	11
SMB	SMB	11
PDA	DA	11
DD	PVP	11
VA	DB	11
I6	M3	10
MI	M2	10
ASI	ASG	10
ASI	ASER	10
ADF	AFD	10
AFD	ASEL	10
ASK	AIM	10
ASH	ADF	10
ADL	ASH	10
ADL	SMB	10
URX	RIP	10
AQR	AVA	10
AVM	PVR	10
AVM	AVD	10
AVM	VD	10
DVA	SAA	10
ADE	ADE	10
PHC	AVA	10
URY	RIG	10
RIH	RME_DV	10
URB	SIA	10
RIR	BAG	10
AIA	AIA	10
PVQ	ASJ	10
BDU	ADE	10
AVH	RIR	10
LUA	PVC	10
RIG	RIB	10
RMG	AVE	10
RIC	ADA	10
PVT	RMF	10
RIM	VB	10
AVA	PVD	10
AVA	URY	10
AVA	DB	10
URA	RMD_DV	10
RIV	SIA	10
SMD	RME_DV	10
SMB	PLN	10
SIA	SDQ	10
DA	PDA	10
DB	PVC	10
VB	RIM	10
VB	RMF	10
VB	PVC	10
VD	PDE	10
M1	I3	9
NSM	NSM	9
AWC	RIA	9
ASH	ASH	9
ASH	RIC	9
ADL	AWC	9
ADL	ADL	9
BAG	RIR	9
URX	AVB	9
AQR	AVK	9
ALM	CEP	9
DVA	PVC	9
PVD	AVG	9
ADE	OLL	9
PHA	AVH	9
IL2_LR	URX	9
CEP	RIB	9
CEP	RMG	9
CEP	SMB	9
OLQ	SIA	9
IL1	IL2_DV	9
AIN	AUA	9
RIH	IL2_DV	9
URB	SMB	9
RIR	DVA	9
AIA	ASG	9
AUA	URX	9
RIS	AVL	9
PVQ	PVP	9
ADA	ADF	9
ADA	ADA	9
PVP	PVQ	9
PVN	BDU	9
PVN	PVC	9
RIG	URX	9
RIG	ALN	9
RIC	ASH	9
RIC	SMB	9
AVK	AQR	9
PVT	AVL	9
AVD	AVJ	9
PVW	AVJ	9
PVW	VD	9
RIM	ADA	9
RID	AVB	9
AVB	RID	9
RIP	BAG	9
RIP	RIP	9
SMB	ALN	9
SIB	SMB	9
DB	VB	9
AS	DB	9
VB	DB	9
I4	I2	8
AFD	ADF	8
ASH	AVE	8
ADL	URX	8
URX	URB	8
URX	RMD	8
ALN	SMD	8
SDQ	RIS	8
SDQ	RIV	8
PQR	AVJ	8
AVM	BDU	8
FLP	PVC	8
DVA	AIZ	8
DVA	PVT	8
DVA	AVA	8
ADE	IL2_LR	8
ADE	CEP	8
PHA	DVA	8
PHA	PVQ	8
PHC	PHC	8
PHC	LUA	8
IL2_LR	IL1	8
IL2_LR	RMD	8
CEP	CEP	8
OLL	RIG	8
OLL	RME_LR	8
OLQ	RMH	8
IL1	RME_DV	8
URB	ADA	8
URB	RMG	8
AIY	AWC	8
AIY	RIM	8
AIA	ASI	8
AIA	AWA	8
AIZ	ASH	8
PVQ	AVF	8
PVQ	DVC	8
ADA	AIB	8
PVR	ALM	8
AVF	AVJ	8
AVH	PVQ	8
PVP	DVB	8
PVN	PVD	8
PVN	LUA	8
AVG	PHA	8
AVG	AVB	8
RIB	SIA	8
RIG	BAG	8
RIG	OLL	8
RMG	ASH	8
RMG	IL2_LR	8
RMG	AVB	8
SAA	OLL	8
DVC	RIB	8
AVJ	PVW	8
PVT	DVA	8
AVD	PQR	8
AVD	AVM	8
RIM	AIY	8
AVE	AVE	8
AVB	VA	8
RIP	OLQ	8
URA	IL2_DV	8
RME_DV	IL1	8
RME_DV	RME_DV	8
RME_DV	SMD	8
RMD_DV	URA	8
RIV	SDQ	8
RIV	RMD	8
SAB	SAA	8
SMB	CEP	8
SMB	SIB	8
SIA	RIB	8
DD	DA	8
VD	AVL	8
VD	PVW	8
I1	M2	7
I2	M4	7
I4	M2	7
I5	I4	7
M2	I5	7
M2	M3	7
MI	M1	7
ASJ	ASJ	7
AWA	ASEL	7
AWA	AIA	7
AWB	RIR	7
AWB	AUA	7
ADF	AWB	7
ADF	ASH	7
ASH	SMB	7
BAG	AVA	7
URX	ADA	7
URX	SMB	7
PLN	PHA	7
SDQ	RIC	7
PQR	PVN	7
AVM	PVN	7
PVM	PVM	7
FLP	DVA	7
FLP	AIB	7
FLP	DD	7
DVA	RIA	7
DVA	VD	7
ADE	AVD	7
ADE	AVE	7
PDE	PVC	7
PHA	PLN	7
PHC	VD	7
IL2_LR	OLL	7
IL2_LR	RMG	7
IL2_LR	RME_DV	7
URY	CEP	7
URY	AVB	7
URY	RME_DV	7
OLL	ADE	7
IL1	OLQ	7
AIM	ASJ	7
AIM	RMG	7
RIH	BAG	7
RIH	AIY	7
URB	CEP	7
RIR	AUA	7
AUA	AWB	7
AIZ	AWA	7
AIZ	SMD	7
ADA	ASH	7
BDU	AVJ	7
BDU	AVA	7
AVF	AVG	7
AVH	AVB	7
PVP	RIG	7
LUA	PQR	7
LUA	PVN	7
AIB	RMF	7
AIB	AVA	7
AIB	SIA	7
RIC	AVK	7
RIC	VB	7
AVK	AVE	7
DVC	PVQ	7
AVJ	PQR	7
AVJ	LUA	7
PVT	RIG	7
AVD	AVE	7
PVW	LUA	7
RID	DD	7
AVB	AVD	7
AVB	SIB	7
AVA	SAA	7
PVC	PDE	7
PVC	VD	7
RME_LR	IL1	7
RMD_DV	SIA	7
RIV	RMD_DV	7
SMD	RIM	7
SMD	RMD	7
SMD	SMB	7
SMD	VB	7
SIB	AVB	7
DA	PHC	7
DD	VA	7
I2	I1	6
I2	I2	6
I5	M2	6
I5	M3	6
I5	NSM	6
M1	I2	6
M1	MI	6
M4	I4	6
ASI	AIY	6
ASI	AIB	6
AWA	RIG	6
ASG	ASER	6
ASEL	AIA	6
ASER	AFD	6
ADF	BAG	6
ADF	AIA	6
AFD	ASER	6
AWC	ASG	6
AWC	ASER	6
ADL	URB	6
ADL	RIC	6
URX	IL2_LR	6
URX	SIA	6
ALN	AVA	6
SDQ	SDQ	6
SDQ	SIA	6
AQR	DVA	6
ALM	PVR	6
ALM	RMG	6
PLM	VA	6
DVA	AQR	6
DVA	VA	6
PVD	VA	6
PVD	VB	6
ADE	AIN	6
PHB	VA	6
PHC	PVQ	6
IL2_DV	RIA	6
IL2_LR	URA	6
CEP	RIH	6
OLL	IL1	6
IL1	URY	6
AIN	ADE	6
AIM	URX	6
RIH	RME_LR	6
RIR	RIG	6
AIA	ADF	6
AIA	AIM	6
AIA	AIZ	6
AUA	AIN	6
RIS	URY	6
ALA	ASJ	6
PVQ	ADA	6
PVQ	AVH	6
ADA	PVQ	6
ADA	PVR	6
RIF	ASH	6
BDU	URA	6
AVF	PVP	6
PVP	AS	6
PVN	PVR	6
PVN	DD	6
AVG	PVN	6
AVG	PVT	6
AVG	AVA	6
DVB	VD	6
RIB	RIS	6
RIG	RMG	6
RMG	ADA	6
RMG	SMB	6
AIB	AIA	6
RIC	AIZ	6
AVK	RIG	6
AVK	RIC	6
AVK	SAA	6
AVK	PVT	6
DVC	VD	6
AVD	DVC	6
AVL	PVT	6
PVW	PVN	6
RIM	RIS	6
AVB	DA	6
AVA	PLM	6
AVA	PDE	6
PVC	PVD	6
RIP	ADF	6
RIP	RME_DV	6
RME_LR	RME_DV	6
RME_DV	RIB	6
RME_DV	RIP	6
RMD_DV	CEP	6
RMH	RMD	6
SMD	AVE	6
SMB	RMG	6
SIA	RMD	6
DB	DVA	6
AS	PVP	6
AS	AS	6
VB	SMD	6
VD	AVJ	6
I1	I3	5
I2	I6	5
I2	M1	5
I2	M3	5
I6	I2	5
M2	MI	5
M4	I6	5
MC	I1	5
NSM	I1	5
NSM	I6	5
ASJ	ALA	5
AWA	ASER	5
AWA	RIF	5
AWB	AIA	5
AWB	SMB	5
ASER	ADL	5
AFD	AIB	5
AWC	ASI	5
AWC	AFD	5
ASK	ASER	5
ASH	AVH	5
ADL	ALA	5
ADL	RIP	5
BAG	BAG	5
URX	ADF	5
URX	AIM	5
URX	RIR	5
ALN	RIM	5
AQR	URX	5
AQR	AVD	5
AQR	PVC	5
ALM	RIC	5
ALM	AVD	5
FLP	VA	5
DVA	RIM	5
PVD	DVA	5
PHA	DA	5
PHB	PHC	5
PHC	PHA	5
CEP	IL2_DV	5
CEP	BDU	5
URY	AVL	5
OLQ	RME_LR	5
IL1	PVR	5
AIM	CEP	5
AIM	RIF	5
AIM	AVH	5
AIM	SMB	5
RIH	IL2_LR	5
URB	RMH	5
RIR	ADF	5
AIY	ASER	5
AIY	AFD	5
AIA	ASJ	5
AIA	ASEL	5
AIA	ADA	5
AIZ	RIG	5
RIS	OLL	5
PVQ	AWA	5
ADA	RIV	5
RIF	ALM	5
BDU	ALM	5
PVR	SDQ	5
PVR	PVN	5
PVR	VD	5
AVF	AVL	5
AVF	VB	5
AVF	VD	5
AVH	ADF	5
AVH	AVG	5
AVH	DA	5
PVP	AVF	5
PVN	PVP	5
PVN	AVE	5
RIB	CEP	5
RIB	URY	5
RIG	DVA	5
RIG	PVT	5
RIG	VD	5
RMG	ALN	5
RMG	AIM	5
RMG	SAA	5
AIB	AVE	5
RIC	CEP	5
RIC	AIB	5
RIC	RIC	5
RIC	RIV	5
SAA	AIB	5
SAA	SAB	5
AVK	PDE	5
AVK	RIV	5
AVK	SIA	5
AVK	VB	5
PVT	PVN	5
PVT	RME_DV	5
AVD	PLM	5
AVD	ADA	5
AVD	LUA	5
AVD	PVC	5
AVL	AVK	5
PVW	PVT	5
AVE	RMG	5
AVE	RMD	5
RMF	RIM	5
RID	RID	5
RID	RME_DV	5
AVA	PHC	5
PVC	PHC	5
RME_LR	RME_LR	5
RME_DV	RME_LR	5
RMD_DV	SIB	5
RMD	OLL	5
RMD	RIM	5
RMD	AVE	5
RMD	SIB	5
SMD	VD	5
SMB	RMD	5
DA	AVH	5
DA	DVB	5
PDA	PDB	5
PDB	PDA	5
VB	ADA	5
VD	DVB	5
VD	RIG	5
VD	SMD	5
I1	I5	4
I1	RIP	4
I2	I5	4
I2	M2	4
I3	M3	4
I5	I2	4
I5	MI	4
M3	NSM	4
MI	M3	4
NSM	I2	4
NSM	I4	4
ASG	ASI	4
ASG	AIN	4
ASG	AIZ	4
AWB	ASH	4
AWB	RIC	4
AWB	AVB	4
ADF	AWA	4
ADF	AWC	4
ADF	RIB	4
AFD	AWB	4
AFD	ASH	4
ASK	ADL	4
ASH	AFD	4
ASH	RIR	4
ASH	RIM	4
ASH	RIP	4
BAG	AIN	4
URX	OLQ	4
URX	AVJ	4
SDQ	ALM	4
AQR	RIG	4
PQR	PVC	4
ALM	SDQ	4
ALM	RMD_DV	4
AVM	ADE	4
AVM	SIB	4
PVM	DVA	4
PVM	PVR	4
PLM	VD	4
FLP	AVJ	4
DVA	RIR	4
DVA	PVP	4
DVA	DA	4
DVA	VB	4
PVD	PVR	4
ADE	IL1	4
ADE	AVK	4
ADE	RIV	4
ADE	SIB	4
PHA	AVF	4
PHA	AVD	4
IL2_LR	AVE	4
CEP	URX	4
URY	RIA	4
URY	RID	4
OLQ	ADA	4
IL1	OLL	4
IL1	RMH	4
AIN	ASG	4
AIN	URX	4
AIN	RID	4
RIH	ADF	4
RIH	URY	4
URB	RIC	4
URB	SIB	4
RIR	AVE	4
AUA	BAG	4
AUA	AIZ	4
AIZ	ASG	4
AIZ	ASEL	4
AIZ	AWC	4
AIZ	DVA	4
AIZ	AVK	4
RIS	AIB	4
RIS	RME_DV	4
ALA	RID	4
PVQ	RIF	4
PVQ	DD	4
ADA	URX	4
ADA	OLQ	4
ADA	RIC	4
ADA	AVE	4
ADA	SMD	4
BDU	AVH	4
PVR	AVM	4
AVH	AWB	4
AVH	DVC	4
AVH	AVD	4
PVP	PVN	4
PVP	AVG	4
LUA	PVT	4
PVN	AVL	4
AVG	AVF	4
AVG	AVH	4
AVG	AVD	4
DVB	AS	4
RIB	AVD	4
RIG	PVP	4
RMG	ADL	4
RMG	ALM	4
RMG	PVP	4
RMG	AVJ	4
RMG	AVA	4
AIB	AFD	4
AIB	ASK	4
AIB	ASH	4
AIB	RIS	4
AIB	RIV	4
AIB	SIB	4
RIC	AWB	4
RIC	URB	4
SAA	RIV	4
AVK	ADE	4
AVK	RMF	4
AVK	RMD	4
AVK	SMD	4
DVC	AVH	4
AVJ	AVE	4
AVJ	SAB	4
PVT	LUA	4
PVT	AVG	4
PVT	PVC	4
AVL	PVW	4
AVL	AVE	4
AVL	DA	4
PVW	AVL	4
RIA	AQR	4
RIA	RIB	4
RIA	RIM	4
RIA	AVA	4
RIM	AVJ	4
RID	ALA	4
RID	DA	4
RID	DB	4
AVB	AVE	4
PVC	PVT	4
RIP	I1	4
RIP	OLL	4
URA	CEP	4
URA	RIH	4
URA	PVT	4
RMD_DV	RIA	4
RMD_DV	RMD	4
RMD	IL1	4
RMD	SMD	4
RIV	AIB	4
RMH	RME_LR	4
RMH	SMD	4
SMD	AIB	4
SIA	ALN	4
DA	DVA	4
DA	AVL	4
PDA	DD	4
DB	PVR	4
DB	RID	4
AS	DVB	4
AS	AVB	4
AS	PDB	4
PDB	AS	4
VB	SAB	4
VD	PLM	4
VD	AVF	4
VD	PVN	4
VD	DVC	4
VD	PDB	4
I1	MI	3
I3	I1	3
I3	M1	3
I3	M2	3
I3	MC	3
I5	M1	3
I5	M5	3
M2	I3	3
MI	I3	3
MI	MC	3
MI	NSM	3
ASI	ASI	3
ASI	AWA	3
ASI	ASK	3
ASI	RIA	3
ASG	ASEL	3
AWB	AWB	3
ASEL	ASG	3
ASER	ASG	3
ASER	ASEL	3
ADF	RIH	3
ADF	AIB	3
ADF	SMD	3
AFD	AFD	3
AFD	AWC	3
AFD	AIN	3
AWC	RIV	3
ASH	PVC	3
ASH	VD	3
ADL	ASG	3
ADL	AWB	3
ADL	OLQ	3
ADL	RMG	3
ADL	PVC	3
ADL	VD	3
BAG	AQR	3
BAG	AIY	3
BAG	RID	3
URX	ADL	3
URX	URX	3
URX	RIF	3
URX	AVA	3
ALN	ADE	3
SDQ	FLP	3
SDQ	SAA	3
SDQ	AVD	3
SDQ	RMF	3
SDQ	SIB	3
AQR	AVJ	3
PQR	LUA	3
PQR	VD	3
ALM	AVE	3
ALM	SMB	3
AVM	AVH	3
PVM	PVC	3
DVA	URY	3
PVD	AVD	3
PVD	DD	3
ADE	ALN	3
ADE	RIH	3
ADE	URB	3
ADE	RIA	3
ADE	RMH	3
ADE	SMB	3
PHB	PVQ	3
PHC	AVH	3
IL2_DV	CEP	3
IL2_DV	RIC	3
CEP	ADL	3
CEP	RIS	3
CEP	PVR	3
CEP	RIA	3
CEP	SMD	3
CEP	SIB	3
URY	URX	3
OLL	IL2_LR	3
OLL	URY	3
OLQ	URY	3
OLQ	IL1	3
IL1	ADE	3
IL1	URB	3
AIN	ASER	3
AIN	AIN	3
AIN	AIA	3
AIN	SAA	3
AIN	RMD_DV	3
AIM	AVK	3
AIM	AVD	3
RIR	PVP	3
AIY	AIB	3
AUA	AIY	3
AIZ	ADF	3
AIZ	URY	3
RIS	RIS	3
ALA	RMD	3
PVQ	ASER	3
PVQ	PHB	3
RIF	URX	3
RIF	AVG	3
BDU	PVR	3
BDU	RMG	3
BDU	SAA	3
BDU	PVC	3
BDU	VD	3
PVR	BDU	3
PVR	URA	3
PVR	VB	3
AVF	AS	3
AVH	ASH	3
AVH	ADL	3
AVH	PHA	3
AVH	DB	3
PVP	PVP	3
PVP	RMG	3
PVP	AVJ	3
PVP	AVD	3
PVN	VA	3
AVG	RIF	3
AVG	PVP	3
AVG	AVE	3
AVG	PVC	3
DVB	PVT	3
RIB	RME_DV	3
RIG	AQR	3
RIG	RIA	3
RMG	SMD	3
AIB	VB	3
RIC	RMF	3
AVK	PVM	3
AVK	AIM	3
AVK	PVQ	3
AVK	BDU	3
AVK	AVL	3
AVJ	ALM	3
PVT	DVB	3
PVT	DD	3
AVD	PVN	3
AVL	PDA	3
PVW	AVD	3
PVW	PVW	3
PVW	AVA	3
RIA	ADF	3
RIA	CEP	3
RIA	RIR	3
RIA	SAA	3
RIM	AVK	3
RIM	RIA	3
AVE	RIS	3
AVE	ALA	3
AVE	PVC	3
AVE	DB	3
RMF	SAA	3
RMF	DVC	3
RMF	PVT	3
RID	VD	3
AVB	AQR	3
AVB	PVP	3
AVB	AVJ	3
AVA	PVP	3
AVA	RIA	3
PVC	PHB	3
PVC	SMB	3
RIP	RIH	3
URA	URY	3
RME_LR	RMH	3
RMD	ADE	3
RMD	RIS	3
RMD	RMH	3
RMH	AIB	3
RMH	RIC	3
RMH	RMH	3
RMH	SIB	3
SAB	VB	3
SMD	ASG	3
SMB	AVH	3
SIB	PVC	3
SIB	RMD_DV	3
SIB	RMH	3
SIA	RMD_DV	3
PDA	AVL	3
DB	AVH	3
AS	AVE	3
AS	RID	3
DD	DVB	3
DD	PVT	3
DD	DB	3
VB	SMB	3
VD	DVA	3
VD	PHB	3
I2	MC	2
I3	I5	2
I3	M4	2
I3	MI	2
I3	NSM	2
I4	I5	2
I5	I1	2
M1	I5	2
M1	NSM	2
M2	I2	2
M3	I1	2
M3	M4	2
M4	M2	2
M5	I5	2
ASI	ASEL	2
ASI	ASH	2
ASI	CEP	2
ASI	SAA	2
AWA	ASI	2
AWA	AWA	2
AWA	ASG	2
AWA	ASH	2
AWA	RIR	2
AWA	ADA	2
ASG	AWC	2
ASG	ASK	2
ASG	SMD	2
AWB	AWA	2
AWB	ASG	2
AWB	ASER	2
AWB	AIY	2
AWB	AVH	2
AWB	RIG	2
AWB	RMG	2
ASEL	ASER	2
ASEL	RIA	2
ASER	AWC	2
ASER	ASH	2
ADF	URY	2
ADF	AIY	2
ADF	RIP	2
AWC	ADF	2
AWC	IL2_LR	2
ASK	AWA	2
ASK	CEP	2
ASK	ALA	2
ASH	URX	2
ASH	AVF	2
ADL	AWA	2
ADL	ADA	2
ADL	RIF	2
ADL	SIB	2
BAG	CEP	2
BAG	OLQ	2
BAG	AUA	2
BAG	AIZ	2
BAG	AIB	2
BAG	RIV	2
URX	AWB	2
URX	BAG	2
URX	CEP	2
URX	IL1	2
URX	RMD_DV	2
ALN	RMG	2
PLN	PHC	2
PLN	SMD	2
PLN	VA	2
PQR	PHB	2
PQR	DB	2
PQR	AS	2
ALM	RIF	2
AVM	RID	2
AVM	DA	2
PVM	AVM	2
PVM	DB	2
PVM	VD	2
FLP	ADA	2
FLP	VD	2
DVA	SDQ	2
DVA	AVD	2
DVA	SAB	2
DVA	SIA	2
PVD	DA	2
ADE	URX	2
ADE	PVQ	2
ADE	ADA	2
ADE	AVH	2
ADE	AVJ	2
ADE	RME_LR	2
ADE	SIA	2
ADE	VB	2
PHA	PHC	2
PHA	PVR	2
PHA	PVT	2
PHC	PLN	2
IL2_DV	IL2_DV	2
IL2_DV	AUA	2
IL2_DV	AVB	2
CEP	ASG	2
CEP	AFD	2
CEP	ALM	2
CEP	AIN	2
CEP	RIF	2
CEP	RIV	2
URY	RIH	2
URY	ADA	2
URY	AVD	2
URY	RMD	2
OLL	RIS	2
AIN	ASEL	2
AIN	AWC	2
AIN	CEP	2
AIN	AIB	2
AIN	RIA	2
AIM	ADF	2
AIM	ALA	2
AIM	BDU	2
AIM	AVJ	2
AIM	RID	2
AIM	SIB	2
RIH	AUA	2
URB	ADL	2
URB	OLL	2
URB	AVB	2
URB	RMD_DV	2
URB	RMD	2
RIR	ASH	2
RIR	AQR	2
RIR	RMG	2
AIY	ASG	2
AIY	ASEL	2
AIA	ASH	2
AIA	RIR	2
AIA	RMG	2
AUA	DVA	2
AUA	AUA	2
AUA	AVD	2
AUA	RMD_DV	2
AIZ	ASER	2
RIS	RMD_DV	2
ALA	RIA	2
PVQ	ADE	2
PVQ	AIM	2
PVQ	RMG	2
PVQ	AVK	2
PVQ	PVT	2
PVQ	AVL	2
PVQ	DA	2
ADA	ADL	2
ADA	URY	2
ADA	AIA	2
RIF	AWB	2
RIF	CEP	2
RIF	PVC	2
RIF	RIP	2
RIF	DD	2
RIF	VD	2
BDU	SDQ	2
BDU	ADA	2
BDU	RIF	2
PVR	PVM	2
PVR	PHA	2
PVR	CEP	2
PVR	PVW	2
PVR	SAB	2
AVF	AIM	2
AVF	RIF	2
AVF	PVN	2
AVF	RMG	2
AVF	PVC	2
AVH	AVA	2
AVH	DD	2
PVP	ADF	2
PVP	ASH	2
PVP	AIB	2
PVP	RIA	2
LUA	PHB	2
LUA	PDB	2
PVN	URX	2
PVN	ALM	2
PVN	CEP	2
PVN	URB	2
PVN	AVG	2
AVG	PVQ	2
AVG	AVG	2
DVB	PHC	2
DVB	DVB	2
DVB	PDA	2
RIB	RIH	2
RIB	AIZ	2
RIB	SMB	2
RIG	ADL	2
RIG	RIH	2
RIG	DVC	2
RIG	RMF	2
RIG	RME_LR	2
RMG	AWB	2
RMG	ADE	2
RMG	RIF	2
RMG	AVF	2
RMG	RIG	2
RMG	AIB	2
RMG	AVD	2
RMG	RID	2
AIB	FLP	2
AIB	PVP	2
AIB	AIB	2
AIB	RIC	2
AIB	RIA	2
AIB	RME_DV	2
RIC	ADL	2
RIC	SAA	2
SAA	SAA	2
SAA	RIA	2
AVK	AVM	2
AVK	RMG	2
AVK	AVB	2
AVK	SIB	2
AVK	AS	2
DVC	PVD	2
DVC	AVK	2
DVC	RIV	2
AVJ	FLP	2
AVJ	RIF	2
AVJ	RID	2
AVJ	PDB	2
PVT	RIH	2
PVT	PVW	2
PVT	AVA	2
AVD	ADL	2
AVD	ALM	2
AVD	AVH	2
AVD	DB	2
AVL	RIM	2
PVW	PVR	2
RIA	BAG	2
RIA	URX	2
RIA	IL1	2
RIA	AIN	2
RIA	AUA	2
RIM	SIA	2
AVE	RME_DV	2
AVE	SMD	2
AVE	VD	2
RMF	RIG	2
RMF	RMH	2
RID	AS	2
RID	PDB	2
AVB	SDQ	2
AVB	PVC	2
AVB	VD	2
AVA	ASH	2
AVA	PVN	2
AVA	PVT	2
AVA	PVW	2
AVA	RMD	2
AVA	VB	2
PVC	ASH	2
PVC	ADL	2
PVC	AQR	2
PVC	PQR	2
PVC	FLP	2
PVC	RIS	2
PVC	LUA	2
PVC	PVN	2
PVC	AVG	2
PVC	AS	2
RIP	IL1	2
RIP	AVB	2
RIP	URA	2
RME_LR	IL2_LR	2
RME_LR	RIG	2
RME_DV	RIH	2
RME_DV	RIS	2
RME_DV	AIB	2
RME_DV	AVE	2
RME_DV	RMD_DV	2
RMD_DV	ALM	2
RMD_DV	AUA	2
RMD_DV	AVA	2
RMD_DV	RME_DV	2
RMD	IL2_LR	2
RMD	AVK	2
RMD	AVA	2
RMD	SMB	2
RMD	SIA	2
RIV	RMH	2
RMH	IL1	2
RMH	RMD_DV	2
SMD	ASJ	2
SMD	ADF	2
SMD	CEP	2
SMD	AIZ	2
SMB	ADL	2
SMB	AIM	2
SMB	RIH	2
SMB	PVR	2
SMB	RIB	2
SIB	SDQ	2
SIB	ADE	2
SIB	AIM	2
SIB	AVD	2
SIB	RMD	2
SIA	DVA	2
SIA	AIB	2
SIA	RIA	2
SIA	RIM	2
DA	PVD	2
DB	PVM	2
DB	PDB	2
AS	PVD	2
AS	AVF	2
AS	AVK	2
PDB	AVJ	2
PDB	RID	2
PDB	DB	2
PDB	DD	2
DD	RIF	2
VA	PLN	2
VA	PHC	2
VA	LUA	2
VA	AVD	2
VB	AIB	2
VB	AVK	2
VB	PVW	2
VB	AVA	2
VD	PQR	2
VD	PVC	2
VD	DA	2
I1	I6	1
I1	M1	1
I3	I6	1
I4	M4	1
I4	MI	1
I5	I3	1
I6	I1	1
M1	I1	1
M1	I4	1
M1	M4	1
M1	M5	1
M1	RIP	1
M2	M4	1
M2	NSM	1
M4	I5	1
M4	M3	1
M4	MC	1
M5	M1	1
MC	I2	1
MI	I1	1
MI	I4	1
ASI	ADF	1
ASI	ADL	1
ASI	AIN	1
ASI	AIZ	1
ASI	RIB	1
ASI	RMF	1
ASJ	IL2_LR	1
ASJ	CEP	1
ASJ	AIM	1
ASJ	AIA	1
ASJ	SMD	1
AWA	ADL	1
AWA	AUA	1
ASG	AWB	1
ASG	ADF	1
ASG	ADL	1
ASG	AIM	1
ASG	AIY	1
AWB	ASEL	1
AWB	AWC	1
AWB	URY	1
AWB	OLQ	1
AWB	AIM	1
AWB	RIF	1
AWB	AIB	1
ASEL	ASJ	1
ASEL	AWB	1
ASEL	ADF	1
ASEL	IL2_LR	1
ASEL	OLL	1
ASEL	RIR	1
ASEL	AIZ	1
ASER	AWA	1
ASER	AWB	1
ASER	ASK	1
ASER	AIZ	1
ASER	PVQ	1
ADF	ASG	1
ADF	ADF	1
ADF	ADL	1
ADF	OLQ	1
ADF	URB	1
ADF	AVH	1
ADF	PVP	1
ADF	RIV	1
AFD	AVE	1
AFD	RMD_DV	1
AWC	ASH	1
AWC	AUA	1
AWC	AIZ	1
AWC	AVA	1
AWC	SMD	1
ASK	ASJ	1
ASK	ASG	1
ASK	RIF	1
ASK	RMG	1
ASH	AWA	1
ASH	AWB	1
ASH	PVP	1
ADL	ASEL	1
ADL	ASK	1
ADL	CEP	1
ADL	OLL	1
ADL	RIR	1
ADL	RIG	1
ADL	RIA	1
BAG	ADF	1
BAG	URX	1
BAG	RIP	1
BAG	URA	1
BAG	SMD	1
URX	ASI	1
URX	ASH	1
URX	ALM	1
URX	AIZ	1
URX	AVD	1
URX	RID	1
ALN	RIA	1
ALN	RMD_DV	1
ALN	RMH	1
ALN	SIA	1
PLN	PLM	1
PLN	PHB	1
PLN	RMD_DV	1
SDQ	ADL	1
SDQ	PVR	1
SDQ	AVE	1
SDQ	PVC	1
SDQ	RIP	1
SDQ	VD	1
AQR	RIR	1
AQR	VD	1
PQR	AVH	1
PQR	AVG	1
PQR	DA	1
ALM	ALM	1
ALM	AIM	1
ALM	URB	1
ALM	SMD	1
ALM	SIA	1
AVM	AVK	1
AVM	AVJ	1
AVM	VA	1
AVM	VB	1
PVM	ADE	1
PLM	PLN	1
FLP	SDQ	1
FLP	RIH	1
FLP	RIS	1
FLP	SIA	1
FLP	AS	1
FLP	VB	1
DVA	URX	1
DVA	PVM	1
DVA	DVC	1
DVA	SMD	1
DVA	PDA	1
DVA	AS	1
PVD	PDE	1
PVD	AVF	1
PVD	PVP	1
PVD	DVC	1
PVD	DB	1
PVD	AS	1
ADE	ASI	1
ADE	ALM	1
ADE	PVM	1
ADE	RIF	1
ADE	BDU	1
ADE	SAA	1
ADE	AVL	1
ADE	RMD_DV	1
ADE	SMD	1
PDE	PVD	1
PHA	PDA	1
PHB	PLN	1
PHB	PVP	1
PHB	PVN	1
PHB	AVG	1
PHB	AVJ	1
PHB	PVT	1
PHB	DA	1
PHB	AS	1
PHC	PHB	1
PHC	AVG	1
PHC	AVJ	1
IL2_DV	ADL	1
IL2_DV	BAG	1
IL2_DV	URX	1
IL2_DV	IL2_LR	1
IL2_DV	RIB	1
IL2_DV	DVC	1
IL2_DV	AVA	1
IL2_DV	RMH	1
IL2_DV	SIA	1
IL2_LR	ASJ	1
IL2_LR	RIC	1
CEP	AIM	1
CEP	RMD	1
URY	AWC	1
URY	AIZ	1
URY	RIS	1
URY	AVJ	1
URY	URA	1
URY	SMB	1
OLL	OLQ	1
OLL	RME_DV	1
OLQ	IL2_LR	1
OLQ	AVD	1
OLQ	AVA	1
OLQ	RME_DV	1
IL1	URX	1
IL1	IL2_LR	1
IL1	RMG	1
IL1	AVL	1
AIN	RMF	1
AIM	ALM	1
AIM	OLQ	1
AIM	AIM	1
AIM	PVQ	1
AIM	PVN	1
AIM	AVA	1
AIM	RMD	1
RIH	FLP	1
RIH	URA	1
URB	ADF	1
URB	ADE	1
URB	URY	1
URB	URB	1
URB	PVR	1
URB	AVD	1
RIR	AWB	1
RIR	AFD	1
[truncated: 392 more rows]

## Sheet: shortest path length
ALA	CAN	0.00116009
CAN	ALA	0.00124688
ALA	PVD	0.00153846
PVD	ALA	0.002
RIA	RMD_DV	0.00259067
CAN	PVD	0.00278534
PVD	CAN	0.00316009
VB	DD	0.00344828
DA	VD	0.00371747
AVA	VA	0.00387597
RIA	SMD	0.0042735
VA	DD	0.00448431
IL1	RMD_DV	0.00452489
AVA	DA	0.00458716
DB	VD	0.00473934
AVD	AVA	0.005
AS	VD	0.00502513
PHB	AVA	0.00645161
IL2_DV	RIP	0.00662252
URY	RMD_DV	0.00689655
SAA	AVA	0.00714286
AIY	AIZ	0.00729927
PHB	PVC	0.00746269
AVA	PVC	0.00775194
VB	VD	0.0078125
SMD	RIA	0.00787402
VA	VD	0.008
AIZ	AIB	0.00813008
SAA	RIM	0.00826446
AVA	VD	0.00830463
VA	AS	0.00833333
AVA	DD	0.00836027
VA	AVA	0.00840336
PVP	AQR	0.00869565
FLP	AVA	0.00877193
FLP	AVD	0.00884956
PHB	VD	0.00884956
CEP	RIC	0.00884956
AVD	VA	0.00887597
AIB	RIM	0.00892857
PVD	PVC	0.00909091
ADF	RIA	0.00925926
AQR	PVP	0.00943396
DB	DD	0.00943396
AVD	DA	0.00958716
IL2_DV	IL1	0.00980392
AIY	RIB	0.00980392
LUA	AVA	0.00980392
AIY	RIA	0.00990099
ASG	AIA	0.01
PHB	VA	0.0103276
SMD	RMD_DV	0.0104647
ALA	PVC	0.0106294
AVA	AS	0.0106383
CEP	OLQ	0.0108696
OLL	AVE	0.0108696
PVD	AVA	0.010989
SMD	SIB	0.010989
SAA	VA	0.0110188
PHB	DA	0.0110388
AVB	VB	0.0111111
SMD	SIA	0.0111111
RIA	RMD	0.0114943
VB	AVB	0.0114943
SAA	DA	0.01173
FLP	AVB	0.0117647
VD	VA	0.0117647
ADF	RMD_DV	0.0118499
CAN	PVC	0.0118763
SMB	SAA	0.0119048
I2	NSM	0.0123457
DA	AVA	0.0123457
AIY	RMD_DV	0.0124917
IL2_DV	RME_LR	0.0125
ALA	AVA	0.0125275
FLP	VA	0.0126479
PVC	AVA	0.0126582
AVD	PVC	0.0127519
ADF	AIZ	0.012987
RMD	RIA	0.012987
VB	VA	0.012987
VA	DA	0.0129905
AVD	VD	0.0133046
IL2_LR	OLQ	0.0133333
FLP	DA	0.0133591
AVD	DD	0.0133603
PLM	PDE	0.0135135
ADF	SMD	0.0135328
LUA	VA	0.0136799
AIA	AIB	0.0136986
CAN	AVA	0.0137744
AIZ	SMB	0.0138889
AVE	AVA	0.0140845
AIY	SMD	0.0141745
RIH	RIA	0.0142857
AVE	SAB	0.0142857
IL2_DV	RMD_DV	0.0143288
LUA	DA	0.0143911
IL1	RIP	0.0144928
AIZ	RIM	0.0144928
AVB	DB	0.0144928
PVC	AVB	0.0144928
DB	AVB	0.0144928
VD	DD	0.0144928
AVB	DD	0.0145594
ASK	AIA	0.0147059
PHB	DD	0.0148119
PVD	VA	0.014865
SAA	PVC	0.0148948
DB	DA	0.0149254
PQR	AVA	0.0151515
URY	AVE	0.0151515
AUA	RIB	0.0151515
RIA	SIB	0.0152625
RIA	SIA	0.0153846
AIY	AIB	0.0154294
SAA	VD	0.0154475
DA	VA	0.0154822
SAA	DD	0.0155031
PVD	DA	0.0155762
RMD	RMD_DV	0.0155777
RIM	SMD	0.015625
AVD	AS	0.0156383
RIF	AVB	0.015873
OLQ	RMD_DV	0.016129
DA	DD	0.016129
VA	PVC	0.0161553
RIC	AVA	0.0163934
ALA	VA	0.0164034
DB	VA	0.016504
FLP	PVC	0.0165239
PVC	VA	0.0165342
AS	VA	0.0167898
RIH	RMD_DV	0.0168764
ASJ	PVQ	0.0169492
FLP	VD	0.0170766
PHB	AS	0.0170899
ALA	DA	0.0171146
FLP	DD	0.0171322
AIZ	AVE	0.0172414
RIM	RMD	0.0172414
PVC	DA	0.0172454
RMD	SMD	0.0172605
ADE	RIG	0.0175439
OLL	RMD_DV	0.0175439
PVP	DVC	0.0175439
URA	RIP	0.0175439
SMB	RME_DV	0.0175439
LUA	PVC	0.0175559
CAN	VA	0.0176503
SAA	AS	0.0177812
AFD	AIY	0.0178571
AWC	AIY	0.0178571
ASH	AVD	0.0178571
AVE	VA	0.0179605
LUA	VD	0.0181086
LUA	DD	0.0181642
PVP	VD	0.0181818
DB	AS	0.0181818
CAN	DA	0.0183615
AWA	AIZ	0.0185185
AIZ	RIA	0.0185185
DVC	PVP	0.0185185
VA	VB	0.0185185
RIH	SMD	0.0185592
AVE	DA	0.0186717
ASEL	AIY	0.0188679
ASH	AIA	0.0188679
ADL	AIB	0.0188679
SAA	SMD	0.0188679
AVB	VD	0.0189236
PQR	VA	0.0190275
SMB	AVA	0.0190476
LUA	AVD	0.0192308
PVD	VD	0.0192936
PVD	DD	0.0193493
SMD	RMD	0.0193683
FLP	AS	0.0194102
AS	DD	0.0195179
CEP	IL1	0.0196078
PVQ	ASK	0.0196078
PQR	DA	0.0197387
ADL	AVD	0.02
AVB	AVA	0.02
SMB	SIA	0.02
DA	PVC	0.0200976
VD	AS	0.020098
VD	AVA	0.0201681
SMB	RIM	0.0201692
RIC	VA	0.0202694
NSM	M3	0.0204082
ADA	AVB	0.0204082
PVC	DB	0.0204082
LUA	AS	0.0204422
ADF	RMD	0.0207535
ALA	VD	0.0208321
RIG	AVK	0.0208333
ALA	DD	0.0208877
PVC	VD	0.0209629
RIC	DA	0.0209806
PVC	DD	0.0210185
AIZ	RMD_DV	0.0211092
ADF	AIB	0.0211171
AIY	SMB	0.0211882
I6	NSM	0.0212766
ASER	AIY	0.0212766
CEP	RMH	0.0212766
OLQ	SIB	0.0212766
AIB	SMD	0.0212766
RIC	SMD	0.0212766
AVA	AVD	0.0212766
VB	AS	0.0213203
VB	AVA	0.0213904
AIY	RMD	0.0213952
PVD	AS	0.0216273
SDQ	AVB	0.0217391
PLM	BDU	0.0217391
OLL	SMD	0.0217391
BDU	PLM	0.0217391
VD	PVP	0.0217391
AIY	RIM	0.021792
AVE	PVC	0.0218364
PHB	AVB	0.0219554
CAN	VD	0.022079
CAN	DD	0.0221346
OLL	RIB	0.0222222
RMG	RMD	0.0222222
SAA	SMB	0.0222222
SIA	SMD	0.0222222
DD	VD	0.0222222
AVA	AVB	0.0222447
AVE	VD	0.0223891
AVA	VB	0.0223945
AVE	DD	0.0224448
AIA	RIM	0.0226272
IL2_LR	RIH	0.0227273
PVP	AVB	0.0227273
AVJ	PVC	0.0227273
RIM	SAA	0.0227273
AIZ	SMD	0.022792
ASH	AVA	0.0228571
FLP	VB	0.0228758
PQR	PVC	0.0229035
SMB	VA	0.0229236
DA	AS	0.022984
ALA	AS	0.0231658
URY	SMD	0.0232558
AUA	RIA	0.0232558
PVC	AS	0.0232965
PQR	VD	0.0234561
RIM	RIA	0.023499
PQR	DD	0.0235118
PVD	AVB	0.0235837
SMB	DA	0.0236348
ASG	AIB	0.0236986
BAG	RIB	0.0238095
URB	URX	0.0238095
RIM	AVE	0.0238095
PVC	AVD	0.0238095
SIA	SMB	0.0238095
AVB	VA	0.023876
CEP	RMD_DV	0.0241327
RIC	PVC	0.0241454
ADL	AIA	0.0243902
IL2_DV	URA	0.0243902
RMG	RMD_DV	0.0243902
RIM	AIB	0.0243902
RIM	AVB	0.0243902
CAN	AS	0.0244127
ADF	SIB	0.0245218
AIY	AVE	0.0245406
AVB	DA	0.0245872
ADF	SIA	0.0246439
RIC	VD	0.0246981
AVE	AS	0.0247228
RIC	DD	0.0247537
VD	DA	0.0247552
DB	AVA	0.0249074
OLL	AVA	0.0249541
ADL	AVA	0.025
PQR	AVD	0.025
CEP	AVE	0.025
RIH	OLQ	0.025
RIG	RMH	0.025
ALA	AVB	0.0251221
OLL	SAB	0.0251553
AFD	AIZ	0.0251564
AWC	AIZ	0.0251564
AIY	SIB	0.0251635
AS	AVA	0.0251932
CEP	AVA	0.025243
AIY	SIA	0.0252856
DA	PVP	0.0254566
SAA	RMD	0.0255058
PVC	VB	0.0256039
DB	VB	0.0256039
CEP	OLL	0.025641
OLL	CEP	0.025641
RMF	AVK	0.025641
RIH	RMD	0.02578
PQR	AS	0.0257898
AIZ	SAA	0.0257937
AUA	RMD_DV	0.0258465
VB	DA	0.0259775
VB	DB	0.025987
RIM	RMD_DV	0.0260897
ASEL	AIZ	0.0261672
AIB	RMD	0.02617
FLP	DB	0.0262575
URX	AUA	0.0263158
RIS	AVE	0.0263158
AVF	AVH	0.0263158
AVE	RIM	0.0263158
CAN	AVB	0.026369
DB	PVP	0.0264785
RIM	SIB	0.026614
AWA	AIB	0.0266486
ASH	VA	0.0267331
RIM	SIA	0.0267361
SAA	RIA	0.0267419
AS	PVP	0.0267643
SMB	PVC	0.0267996
ADF	SMB	0.0268759
AQR	DVC	0.0269778
RIF	VB	0.0269841
PHC	PVC	0.027027
URY	RIB	0.027027
AVH	AVF	0.027027
RIM	AVA	0.027027
RIC	AS	0.0270317
DVC	AQR	0.0272142
AVD	AVB	0.0272447
SMB	VD	0.0273522
AVD	VB	0.0273945
SMB	DD	0.0274079
ASH	DA	0.0274443
ADF	RIM	0.0274798
AUA	SMD	0.0275293
AQR	VD	0.0276158
AFD	RIB	0.0276611
AWC	RIB	0.0276611
PHB	AVD	0.0277282
AVB	PVC	0.0277519
AFD	RIA	0.0277581
AWC	RIA	0.0277581
ASER	AIB	0.0277778
BAG	RIA	0.0277778
PVM	PDE	0.0277778
DVA	AVE	0.0277778
AVA	LUA	0.0277778
AVA	SAB	0.0277778
SMB	SDQ	0.0277778
ADL	RIM	0.0277965
PHB	DB	0.0278708
VD	PVC	0.02792
AVA	DB	0.0281601
RMD	SIB	0.0282495
RMD	SIA	0.0283716
ASK	AIB	0.0284045
SAA	AVD	0.0284195
AWC	AIB	0.0285714
URX	RIA	0.0285714
FLP	ADE	0.0285714
PVR	RIP	0.0285714
DVB	AVL	0.0285714
ASER	AIZ	0.0285759
ASEL	RIB	0.0286718
ASEL	RIA	0.0287689
OLL	VA	0.02883
PHB	VB	0.0288461
ADL	VA	0.028876
CEP	VA	0.029119
VB	PVC	0.0291423
AIB	RIA	0.0291506
RIC	RIA	0.0291506
URY	AVA	0.029236
SAA	RMD_DV	0.0293326
SAA	AVB	0.0293875
I2	I4	0.0294118
PHC	DVA	0.0294118
IL1	URA	0.0294118
PVR	AVB	0.0294118
AIB	AVB	0.0294118
URY	SAB	0.0294372
IL2_LR	RMD_DV	0.0294624
PVD	DB	0.0294991
SAA	VB	0.0295373
OLL	DA	0.0295412
RIH	SIB	0.0295482
VB	PVP	0.0295516
ADL	DA	0.0295872
OLL	RIA	0.0296131
RIH	SIA	0.0296703
VA	AVD	0.02968
SMB	AS	0.0296859
VA	PVP	0.0297391
AS	DA	0.0297803
CEP	DA	0.0298302
SAA	SIB	0.0298569
PVP	VA	0.0299465
SAA	SIA	0.029979
AIZ	RMD	0.0300128
VA	AVB	0.0300128
AVA	PVP	0.0300438
SIA	RIA	0.0300962
CEP	SMD	0.0301262
ADF	AVE	0.0302284
VD	VB	0.0302832
AWB	ADF	0.030303
ASK	PVQ	0.030303
RIH	RIB	0.030303
RIB	AVE	0.030303
AVL	DD	0.030303
AFD	RMD_DV	0.0303488
AWC	RMD_DV	0.0303488
RIF	DB	0.0303658
BAG	RMD_DV	0.0303685
RIF	DD	0.0304324
VD	AQR	0.0304348
PHB	PVP	0.0305887
ASH	PVC	0.0306091
AVB	AS	0.0306383
SMB	SMD	0.0307727
RIM	VA	0.030903
ALA	DB	0.0310375
ASER	RIB	0.0310805
URY	RIA	0.0311298
ASH	VD	0.0311618
URX	RMD_DV	0.0311621
ASER	RIA	0.0311776
ASH	DD	0.0312174
RIH	AIZ	0.03125
AVK	PVP	0.03125
SAB	AVA	0.03125
AIZ	AVA	0.0313259
ASEL	RMD_DV	0.0313596
AIZ	RME_DV	0.0314327
ADA	VB	0.0315193
AIZ	SAB	0.0315271
RIM	DA	0.0316142
AIB	SAA	0.0316558
AIB	RMD_DV	0.0317413
RIC	RMD_DV	0.0317413
AFD	SMD	0.0320316
AWC	SMD	0.0320316
LUA	AVB	0.0320486
BAG	SMD	0.0320513
SAA	AVE	0.032074
CEP	SIB	0.0321462
AQR	AVB	0.0321612
LUA	VB	0.0321984
PHC	DA	0.0322581
IL2_DV	RME_DV	0.0322581
PVP	AVK	0.0322581
PVP	PVT	0.0322581
PVP	PVC	0.0322581
AVK	SMB	0.0322581
PVT	PVP	0.0322581
PVC	AVJ	0.0322581
PVC	RID	0.0322581
URA	IL1	0.0322581
PVD	AVD	0.0322656
AIB	SIB	0.0322656
RIC	SIB	0.0322656
CAN	DB	0.0322844
AIB	SIA	0.0323877
RIC	SIA	0.0323877
AWA	SMB	0.0324074
ASH	AIB	0.0325666
ASG	RIM	0.0326272
SAA	AIB	0.0326547
DB	PVC	0.0326593
PVP	DD	0.0326746
SIA	RMD_DV	0.0326869
OLL	PVC	0.032706
OLL	SIB	0.0327281
AIB	AVE	0.0327381
ADL	PVC	0.0327519
I2	M3	0.0327538
AVD	LUA	0.0327778
AVD	SAB	0.0327778
URX	SMD	0.0328449
SDQ	VB	0.0328502
OLL	SIA	0.0328502
AS	PVC	0.0329451
CEP	PVC	0.0329949
AWA	RIM	0.0330113
ASEL	SMD	0.0330424
AIY	SAA	0.0330929
URY	VA	0.033112
AVD	DB	0.0331601
SIA	SIB	0.0332112
OLL	VD	0.0332587
AFD	AIB	0.0332865
ADL	VD	0.0333046
OLL	DD	0.0333143
AWA	AFD	0.0333333
ASEL	AWC	0.0333333
DVC	AVA	0.0333333
ADL	DD	0.0333603
PVD	VB	0.0333835
ASH	AS	0.0334954
CEP	VD	0.0335476
CEP	DD	0.0336033
DA	AVD	0.0336223
ASER	RMD_DV	0.0337683
AIZ	SIB	0.033781
ALA	AVD	0.0338041
URY	DA	0.0338232
PVP	VB	0.0338384
AIZ	SIA	0.0338889
DD	VA	0.0339869
DA	VB	0.0340007
CEP	RIP	0.0341006
DA	AQR	0.0341523
PHB	LUA	0.0342294
PHB	SAB	0.0342294
URY	SIB	0.0342448
ASEL	AIB	0.0342973
PVQ	AIA	0.0343137
URY	SIA	0.0343669
ADF	RIG	0.0344828
ALM	BDU	0.0344828
ADE	AVA	0.0344828
RIS	RIM	0.0344828
DVC	RIG	0.0344828
RIV	SMD	0.0344828
DA	FLP	0.0344828
OLL	RIC	0.0344906
DA	AVB	0.0345904
IL2_LR	SIB	0.0346099
AUA	RMD	0.0347501
RIM	PVC	0.034779
RIF	VD	0.0347966
ADA	DB	0.0349009
SAA	LUA	0.0349206
SAA	SAB	0.0349206
SMD	SMB	0.0349206
ALA	VB	0.034922
ADA	DD	0.0349676
AIA	SMD	0.0349752
AVD	PVP	0.0350438
CAN	AVD	0.035051
SAB	VA	0.035126
DB	AQR	0.0351741
AIZ	VA	0.0352019
RMG	RIA	0.0352092
BDU	PDE	0.0352526
SAA	DB	0.035303
AS	VB	0.0353084
RIM	VD	0.0353317
AVE	AVD	0.0353611
AVJ	AVA	0.0353855
RIM	DD	0.0353873
ASER	SMD	0.0354511
AS	AQR	0.0354599
RIM	VB	0.0355014
OLL	AS	0.0355924
ADL	AS	0.0356383
I4	M3	0.0357143
PLM	DVA	0.0357143
FLP	AVE	0.0357143
PHA	PHB	0.0357143
SMB	AVK	0.0357143
SIA	SAA	0.0357143
DD	AVL	0.0357143
AWA	AVE	0.0357599
SAB	DA	0.0358372
RIF	AVA	0.035873
CEP	AS	0.0358813
AIZ	DA	0.035913
AIB	AVA	0.0359556
PHC	VD	0.0359755
CAN	VB	0.0361688
VA	LUA	0.0361811
VA	SAB	0.0361811
SDQ	DB	0.0362319
SDQ	DD	0.0362985
AVE	AVB	0.0363292
AVE	VB	0.036479
OLL	OLQ	0.0365106
FLP	LUA	0.0365497
FLP	SAB	0.0365497
ASJ	ASK	0.036557
VA	DB	0.0365635
DVC	VD	0.0367003
ASER	RIM	0.0367063
URA	RMD_DV	0.036783
URY	PVC	0.036988
IL2_LR	RIA	0.037013
AWA	RIA	0.037037
PQR	PVP	0.037037
AVM	PVC	0.037037
RIR	AIZ	0.037037
RIS	RMD	0.037037
PVN	AVJ	0.037037
AIB	RIB	0.037037
PVW	PVC	0.037037
OLL	RIM	0.0371854
SAA	PVP	0.0371866
DVC	VA	0.0372093
PVP	DB	0.03722
AVJ	AVB	0.03722
ASK	RIM	0.0373331
PQR	AVB	0.0373962
SMB	RMD	0.0374106
AWC	RIM	0.0375
URY	VD	0.0375407
AIZ	AVB	0.0375418
PQR	VB	0.037546
LUA	SAB	0.0375817
URY	DD	0.0375963
RIM	AS	0.0376653
RIC	AVD	0.03767
DVC	DA	0.0379205
LUA	DB	0.037964
CEP	RIA	0.0380002
RIM	SAB	0.0380952
VB	AQR	0.0382473
PVP	AS	0.0382799
PVP	AVA	0.0383499
ADE	VA	0.0383587
ADE	AVK	0.0383772
VA	AQR	0.0384348
RIS	RIB	0.0384615
PVP	PQR	0.0384615
RIA	RIV	0.0384615
RIV	SAA	0.0384615
VD	PVT	0.0384615
AUA	SIB	0.0385183
AIY	AVA	0.0386252
RIC	AVB	0.0386381
AUA	SIA	0.0386404
SMB	RIA	0.0386467
AIY	RME_DV	0.038732
AVA	AQR	0.0387394
PVD	LUA	0.0387668
PVD	SAB	0.0387668
ADF	SAA	0.0387807
RIC	VB	0.0387879
FLP	PVP	0.0388157
AIY	SAB	0.0388264
RIM	DB	0.038883
SAB	PVC	0.0390019
AFD	SMB	0.0390453
AWC	SMB	0.0390453
ADE	DA	0.0390699
AVA	FLP	0.0390699
AIZ	PVC	0.0390778
VB	AVL	0.0391626
RIA	SMB	0.0391941
AFD	RMD	0.0392524
AWC	RMD	0.0392524
AVJ	VA	0.0392615
BAG	RMD	0.039272
VD	DVC	0.039283
PHB	AQR	0.0392843
CEP	SAB	0.0392857
ADA	VD	0.0393318
RIH	AIB	0.0393801
AQR	VA	0.0393805
RMG	SMD	0.0394827
SAB	VD	0.0395546
AWB	RIA	0.0395623
SAB	DD	0.0396103
AWA	RMD_DV	0.0396277
AIZ	VD	0.0396305
AFD	RIM	0.0396492
PHC	AVA	0.0396853
AIZ	DD	0.0396862
PHB	AVJ	0.0397208
PHB	RID	0.0397208
RIF	VA	0.039749
SAA	RME_DV	0.0397661
AIB	VA	0.0398316
LUA	PVP	0.0398477
AIA	RMD	0.0398686
URY	AS	0.0398743
AVK	AQR	0.0399457
AVJ	DA	0.0399727
ALM	PVC	0.04
PHA	PVP	0.04
PHA	AVG	0.04
CEP	URB	0.04
OLQ	RIH	0.04
RIH	RIP	0.04
AVH	PVP	0.04
PVC	PVW	0.04
URA	RME_LR	0.04
PDA	VD	0.04
AVA	AVJ	0.04001
AVA	RID	0.04001
ASEL	SMB	0.0400561
URX	RMD	0.0400657
DA	LUA	0.0401235
DA	SAB	0.0401235
ADL	SMD	0.0401445
VA	AVL	0.0401986
ASEL	RMD	0.0402632
ALA	LUA	0.0403053
ALA	SAB	0.0403053
SMB	AVD	0.0403242
RIS	AVA	0.0404003
ADA	AVA	0.0404082
PVC	LUA	0.040436
PVC	SAB	0.040436
RIF	DA	0.0404602
DA	DB	0.0405058
PVR	VB	0.0405229
AIB	VB	0.0405229
AIB	DA	0.0405428
RIS	SAB	0.0406015
RIC	RMD	0.0406449
ASEL	RIM	0.0406599
SDQ	VD	0.0406627
AVB	PVP	0.0406627
PVT	AQR	0.0409537
PVD	PVP	0.0410328
DVC	PVC	0.0410853
OLL	RMD	0.0411074
CEP	SIA	0.0412373
SMB	RMD_DV	0.0412374
DVC	AVB	0.0412458
AVB	AVD	0.0412766
IL2_LR	SMD	0.0412865
SMB	AVB	0.0412923
AWA	SMD	0.0413105
PVD	AVJ	0.041349
PVD	RID	0.041349
SIA	RME_DV	0.0413534
SMB	VB	0.0414421
VD	AVD	0.0414447
URX	RIB	0.0414673
URY	RIM	0.0414673
ASH	RIM	0.0414951
PHC	AVB	0.0415198
CAN	LUA	0.0415521
CAN	SAB	0.0415521
SIA	RMD	0.0415905
IL1	RMD	0.0416667
AIZ	SDQ	0.0416667
ADA	AVJ	0.0416667
ADA	RIM	0.0416667
PVT	VD	0.0416667
AVL	DVC	0.0416667
AVL	SAB	0.0416667
VB	SAA	0.0416667
I6	M3	0.0416848
AQR	AVK	0.041692
AQR	PVT	0.041692
AQR	PVC	0.041692
DVC	DD	0.0416936
SDQ	AVA	0.0417391
SMB	SIB	0.0417617
VD	AVB	0.0417775
DVA	AVA	0.0418623
AVE	LUA	0.0418623
SAB	AS	0.0418883
AVE	SMD	0.0419408
AIZ	AS	0.0419642
DVA	SAB	0.0420635
AQR	DD	0.0421085
AWB	RMD_DV	0.042153
PHA	AVA	0.0421659
DA	PVT	0.042179
ADE	PVC	0.0422347
AVE	DB	0.0422446
DD	AS	0.0423203
RIV	RIA	0.0423568
DD	AVA	0.0423903
AFD	AVE	0.0423978
AWC	AVE	0.0423978
ASER	SMB	0.0424648
AIY	VA	0.0425011
ADE	RMH	0.0425439
ALA	PVP	0.0425712
URY	RMD	0.0426241
VB	AVD	0.042667
ASER	RMD	0.0426718
PVC	PVP	0.042702
ADE	VD	0.0427874
ADE	DD	0.042843
AIA	RIA	0.0428492
SIA	AVA	0.0428571
ALA	AVJ	0.0428874
ALA	RID	0.0428874
PQR	LUA	0.0429293
PQR	SAB	0.0429293
PVP	DA	0.042937
DA	DVC	0.0430005
AFD	SIB	0.0430206
AWC	SIB	0.0430206
BAG	SIB	0.0430403
AIA	AVB	0.0431104
AVJ	DB	0.0431354
AFD	SIA	0.0431427
AWC	SIA	0.0431427
BAG	SIA	0.0431624
PHA	PVC	0.043177
DB	PVT	0.0432009
AIY	DA	0.0432123
AQR	VB	0.0432723
AWB	AIZ	0.04329
PQR	DB	0.0433116
ASEL	AVE	0.0434086
I4	NSM	0.0434783
BAG	RIG	0.0434783
ALM	AVM	0.0434783
AVM	ALM	0.0434783
PLM	AVD	0.0434783
PLM	AVA	0.0434783
DVA	SMB	0.0434783
PDE	PVM	0.0434783
PDE	AVK	0.0434783
CEP	URA	0.0434783
BDU	PVN	0.0434783
PVR	IL1	0.0434783
PVR	PVC	0.0434783
DVC	RMF	0.0434783
AS	PVT	0.0434867
AVE	RMD	0.0435572
PHC	VA	0.0435612
RIF	PVC	0.043625
AVJ	VD	0.0436901
AIB	PVC	0.0437075
AVD	AQR	0.0437394
AVJ	DD	0.0437458
CAN	PVP	0.0438181
URX	SIB	0.0438339
AWB	SMD	0.0438358
PVR	DB	0.0439045
AIB	DB	0.0439045
URX	SIA	0.043956
DD	PVP	0.0439614
PVR	DD	0.0439712
AIB	DD	0.0439712
DVC	AS	0.0439716
SMB	AVE	0.0439787
SIA	RIM	0.0439787
DB	DVC	0.0440223
ASEL	SIB	0.0440314
AVD	FLP	0.0440699
AVA	AVL	0.0440746
AVE	PVP	0.0441283
CAN	AVJ	0.0441343
CAN	RID	0.0441343
ASEL	SIA	0.0441535
AVK	SAA	0.0441628
RIC	LUA	0.0441712
RIC	SAB	0.0441712
AIB	VD	0.0442602
RIS	VA	0.0442763
ADA	VA	0.0442841
AS	DVC	0.0443081
AWA	SAA	0.0443122
ADF	AVA	0.0443129
RIB	AVA	0.0443875
ADF	RME_DV	0.0444198
ADF	SAB	0.0445141
RIC	DB	0.0445535
SMB	AIB	0.0445595
PHA	VD	0.0445638
RIB	SAB	0.0445887
AIY	AVB	0.0448411
RIV	RMD_DV	0.0449474
RIM	SMB	0.0449495
ASG	SMD	0.0449752
RIS	DA	0.0449875
ADA	DA	0.0449953
AVD	AVJ	0.04501
AVD	RID	0.04501
ADL	RMD	0.0450379
ASH	AVB	0.0451018
ADE	AS	0.0451211
RIH	SMB	0.0451389
DB	AVL	0.0451482
RIR	AIB	0.0451671
AIZ	RIB	0.0451671
OLL	IL1	0.0452489
ASH	VB	0.0452516
AIA	SAA	0.0453545
AIA	RMD_DV	0.0454399
ADL	AVB	0.0454545
SDQ	RMH	0.0454545
AVM	AVB	0.0454545
AIN	AFD	0.0454545
AUA	AVE	0.0454545
AVH	VD	0.0454545
PVP	PHA	0.0454545
PVN	PVW	0.0454545
PVN	VD	0.0454545
DVC	AVL	0.0454545
PVC	SIB	0.0454545
RIV	SIB	0.0454718
PHB	FLP	0.0455215
RIV	SIA	0.0455939
RIV	AVA	0.0456044
SDQ	VA	0.0456151
PQR	AQR	0.0457327
DVA	VA	0.0457383
RIH	RIM	0.0457428
ASER	AVE	0.0458172
SAA	AQR	0.0458823
AIA	SIB	0.0459642
AVJ	AS	0.0460238
PHA	VA	0.0460419
AIA	SIA	0.0460863
FLP	RIG	0.0461153
DB	AVD	0.046184
SAA	FLP	0.0462128
OLL	AVD	0.0462307
VB	PVT	0.046274
SDQ	DA	0.0463263
SMD	RIV	0.0463356
AIY	PVC	0.0463771
AIA	AVE	0.0464367
RIC	PVP	0.0464372
ASER	SIB	0.0464401
DVA	DA	0.0464494
VA	PVT	0.0464615
AS	AVD	0.0464698
RIF	AS	0.0465113
CEP	AVD	0.0465196
AVJ	AVD	0.0465368
ASER	SIA	0.0465622
AIB	AS	0.0465939
AQR	DB	0.046654
RIV	RIM	0.046726
SIA	VA	0.0467331
PHA	DA	0.0467531
AVA	PVT	0.0467662
AS	AVB	0.0468026
SMD	SAA	0.0468254
SMB	LUA	0.0468254
SMB	SAB	0.0468254
OLL	RMH	0.0469176
AIY	VD	0.0469298
DD	DA	0.0469774
AIY	DD	0.0469854
AIB	SAB	0.0470238
VB	DVC	0.0470955
SAA	AVJ	0.0471529
SAA	RID	0.0471529
OLL	AVB	0.0471988
SMB	DB	0.0472077
VA	DVC	0.047283
PHB	PVT	0.0473111
OLL	VB	0.0473486
PLM	VA	0.0473542
ADL	VB	0.0473945
PHC	DB	0.0474352
SIA	DA	0.0474443
PHB	PVW	0.0474627
VA	FLP	0.0474733
CEP	AVB	0.0474877
FLP	AQR	0.0475113
AVA	DVC	0.0475876
ADF	AUA	0.047619
ASH	ASK	0.047619
AIM	AIA	0.047619
AIA	AWC	0.047619
AVH	AVJ	0.047619
AVH	AS	0.047619
RIB	SMD	0.047619
PVT	AVK	0.047619
AVA	RIM	0.047619
PVC	AVE	0.047619
AS	AVH	0.047619
VD	AVH	0.047619
CEP	VB	0.0476375
AQR	AS	0.0477138
ADF	RIV	0.0477208
AVA	PVW	0.0477519
AVB	LUA	0.0477778
AVB	SAB	0.0477778
AQR	AVA	0.0477838
CEP	RIB	0.0478632
AQR	PQR	0.0478955
VD	LUA	0.0479458
VD	SAB	0.0479458
PVR	RMD_DV	0.0480031
PVQ	AIB	0.0480124
ADL	RIA	0.0480185
PHC	DD	0.0480455
PLM	DA	0.0480654
PHB	DVC	0.0481325
RIS	PVC	0.0481522
ADA	PVC	0.0481601
ADF	VA	0.0481889
RIB	VA	0.0482635
RIM	AVD	0.0483036
VD	DB	0.0483282
AVJ	VB	0.0483311
PVR	VD	0.0483354
AIY	RIV	0.0483625
VA	AVJ	0.0484134
VA	RID	0.0484134
RIH	AVE	0.0484914
IL2_LR	RMD	0.0485072
AWA	RMD	0.0485313
LUA	AQR	0.0485433
AIZ	VB	0.048653
PHA	AQR	0.0486957
AVH	AQR	0.0486957
RIS	VD	0.0487049
RIS	DD	0.0487606
FLP	AVJ	0.0487819
FLP	RID	0.0487819
AVK	DVC	0.0487939
LUA	FLP	0.0488738
ADF	DA	0.0489001
AIY	SDQ	0.0489659
RIB	DA	0.0489747
AVE	SAA	0.0490431
AVD	AVL	0.0490746
PVD	PVW	0.0490909
SMB	PVP	0.0490914
VB	LUA	0.0491682
VB	SAB	0.0491682
AIY	AS	0.0492635
AVB	AQR	0.0493584
DB	FLP	0.0494081
PVR	AVA	0.0494118
AVK	VD	0.0494318
RIV	VA	0.0494804
SDQ	PVC	0.0494911
CEP	RMD	0.0494944
AIZ	AVK	0.0496032
DVA	PVC	0.0496142
AIA	AVA	0.0496542
ASK	SMD	0.0496811
AVM	AVA	0.0496953
PVW	AVA	0.0496953
PVD	AQR	0.0497284
AVK	RME_DV	0.0498019
PVT	DVC	0.0498019
LUA	AVJ	0.0498139
LUA	RID	0.0498139
AVE	RIA	0.0498148
AWA	AVA	0.0498444
ASG	RMD	0.0498686
VB	RIM	0.0499311
AWA	RME_DV	0.0499513
I6	M4	0.05
ASK	ASH	0.05
PLN	SMB	0.05
PLN	SIA	0.05
AIA	RIF	0.05
DVB	DVC	0.05
RIC	RIM	0.05
SAA	SDQ	0.05
SAA	RMF	0.05
RMF	RMD	0.05
PVC	PVR	0.05
SIA	PLN	0.05
RIS	RIA	0.0500241
AWA	SAB	0.0500456
PVD	FLP	0.0500589
RIS	SMD	0.0501078
URB	AUA	0.0501253
DD	PVC	0.0501422
DVA	VD	0.0501669
RIV	DA	0.0501916
VD	AVL	0.050207
DVA	DD	0.0502226
AVB	AVL	0.0502737
PHC	AS	0.0503236
RMG	SIB	0.0504718
URY	AVD	0.0505126
ADL	SAA	0.0505238
PHA	DD	0.0505262
PHB	AVL	0.0505262
ADF	AVB	0.0505289
RMG	SIA	0.0505939
SIA	PVC	0.0506091
ADL	RMD_DV	0.0506092
ALA	PVW	0.0506294
ASH	LUA	0.0506349
ASH	SAB	0.0506349
AVE	AIB	0.050706
AIA	RIB	0.0507357
DVC	AVK	0.0507766
DVC	PVT	0.0507766
PHC	AVD	0.0508366
CEP	RIH	0.0508696
RIR	SMB	0.0509259
AFD	SAA	0.0509501
AWC	SAA	0.0509501
ASH	DB	0.0510172
RIS	AS	0.0510386
ADA	AS	0.0510465
AWB	RMD	0.0510565
RIA	SAA	0.0510989
ADL	SIB	0.0511335
SIA	VD	0.0511618
AWA	AIY	0.0511905
SAA	AVL	0.0512174
SIA	DD	0.0512174
PLM	PVC	0.0512302
ADL	SIA	0.0512556
ASJ	AIA	0.0512629
ALA	AQR	0.0512669
AVK	AVA	0.0513057
CEP	RIM	0.0513158
DA	AVH	0.0513365
PVC	AQR	0.0513976
AWB	AIB	0.0514201
RMD	RIV	0.0514486
IL2_DV	RMD	0.0514706
URY	AVB	0.0514807
RIR	RIM	0.0515298
PVW	AVB	0.0515298
SIA	SDQ	0.0515873
ALA	FLP	0.0515974
ADL	AVE	0.051606
URY	VB	0.0516305
PVC	FLP	0.0517281
PDA	VA	0.0517647
AVD	PVT	0.0517662
PLM	VD	0.0517829
PLM	DD	0.0518385
DA	AVL	0.0518433
CAN	PVW	0.0518763
ASEL	SAA	0.0519608
PVP	RIG	0.0520266
AIZ	DB	0.0520346
ADF	PVC	0.0520648
RIG	PVP	0.0520833
RIB	PVC	0.0521395
RMD	SMB	0.0521812
AVK	SIA	0.0522581
AWA	SIB	0.0522996
DA	AVJ	0.0523557
DA	RID	0.0523557
DVC	VB	0.0523569
DB	AVH	0.0523584
AQR	DA	0.052371
SDQ	AS	0.0523774
URB	RIA	0.052381
IL2_LR	SIA	0.0523976
AVE	RMD_DV	0.0524055
AWA	SIA	0.0524074
AVK	RIM	0.0524273
SMD	RME_DV	0.0524645
DVA	AS	0.0525006
DD	VB	0.0525054
CAN	AQR	0.0525138
AVL	VD	0.0525253
SAB	AVD	0.0525266
AVD	DVC	0.0525876
AIZ	AVD	0.0526025
RIS	RMD_DV	0.0526147
ADF	VD	0.0526175
AVD	RIM	0.052619
PHC	VB	0.0526309
I1	I2	0.0526316
I1	M3	0.0526316
I5	M4	0.0526316
ASH	ADL	0.0526316
URX	RMG	0.0526316
PDE	PVR	0.0526316
IL2_DV	OLQ	0.0526316
URB	IL1	0.0526316
RIS	AVK	0.0526316
AVH	ASK	0.0526316
PVP	AVH	0.0526316
PVN	AVD	0.0526316
RIG	OLQ	0.0526316
AVK	DVA	0.0526316
RMH	RMG	0.0526316
DD	AQR	0.052657
ALM	AVA	0.0526582
ADF	DD	0.0526732
DB	LUA	0.0526852
DB	SAB	0.0526852
RIB	VD	0.0526922
OLL	LUA	0.0527318
RIH	RIV	0.0527473
RIB	DD	0.0527478
AVD	PVW	0.0527519
ADL	LUA	0.0527778
ADL	SAB	0.0527778
AVB	SAA	0.0527778
PHA	AS	0.0528042
AVE	AQR	0.0528239
CAN	FLP	0.0528443
FLP	AVL	0.0528465
ASG	RIA	0.0528492
ASH	PVP	0.0529009
PHB	SIB	0.0529172
AVE	SIB	0.0529298
AS	LUA	0.052971
AS	SAB	0.052971
CEP	LUA	0.0530208
IL2_LR	RIB	0.0530303
AVE	SIA	0.0530519
RIG	SMB	0.0530914
ASG	AVB	0.0531104
OLL	DB	0.0531142
AVE	FLP	0.0531544
ADL	DB	0.0531601
AVA	SIB	0.0532065
PVR	VA	0.0532877
AS	DB	0.0533533
RIV	PVC	0.0533563
CEP	DB	0.0534031
PVT	VA	0.0534314
SAB	AVB	0.0534947
SIA	AS	0.0534954
AIA	VA	0.0535302
AVM	VA	0.0535712
PVW	VA	0.0535712
SAB	VB	0.0536445
AWA	VA	0.0537204
ASH	SMD	0.0538431
RIV	RMD	0.053851
AIB	SMB	0.0538781
LUA	AVL	0.0538785
SAA	PVT	0.053909
RIV	VD	0.053909
RIV	DD	0.0539647
SMD	AVA	0.0539683
IL2_LR	AIZ	0.0539773
AVK	AVB	0.0539773
VD	AVK	0.0539972
PVR	DA	0.0539989
PHB	RIM	0.0540707
DVA	RIM	0.0540936
AVE	AVJ	0.0540945
AVE	RID	0.0540945
BAG	AVE	0.0541126
PLM	AS	0.0541166
PQR	FLP	0.0542214
AIA	VB	0.0542215
AIA	DA	0.0542414
RIR	AVE	0.0542784
AVM	DA	0.0542824
PVW	DA	0.0542824
OLQ	RIA	0.0542857
ASER	SAA	0.0543695
AWA	DA	0.0544316
ALM	AVB	0.0544928
PDA	DD	0.0544928
PVD	SIB	0.0545455
ASK	RMD	0.0545745
PQR	DVC	0.0545809
DVC	AVD	0.0546099
ADF	SDQ	0.0546537
IL1	RIA	0.0546537
SAA	DVC	0.0547305
RIM	LUA	0.0548048
AWB	SIB	0.0548248
AQR	PHA	0.0548885
SAA	PVW	0.0548948
AWB	SIA	0.0549469
ADF	AS	0.0549512
URB	RMD_DV	0.0549716
AVJ	RID	0.0549853
PVT	AVB	0.0549853
OLL	PVP	0.0549978
RIB	AS	0.0550258
ADL	PVP	0.0550438
PVD	AVL	0.0550636
PHB	AVE	0.0550817
SMD	RIM	0.0550899
RIC	AQR	0.0551329
PQR	AVJ	0.0551615
PQR	RID	0.0551615
AVK	VA	0.0551817
AS	AVL	0.0552322
CEP	PVP	0.0552868
ADF	AVK	0.0553161
ASG	SAA	0.0553545
AVA	AVE	0.055371
DVA	SAA	0.055383
VB	AVH	0.0554315
ASG	RMD_DV	0.0554399
RIC	FLP	0.0554634
RIB	RIA	0.0554931
FLP	PVT	0.0555381
ASK	AVH	0.0555556
PLM	PVR	0.0555556
DVA	AVK	0.0555556
ADE	RMD	0.0555556
OLQ	CEP	0.0555556
OLQ	RIB	0.0555556
OLQ	RIP	0.0555556
RIR	RIA	0.0555556
PVR	PLM	0.0555556
PVR	PDE	0.0555556
DVB	PVP	0.0555556
RIB	OLQ	0.0555556
RIG	AIZ	0.0555556
SIB	SIA	0.0555556
VA	AVH	0.055619
DVC	DB	0.0557385
ADE	AVD	0.0557594
AVK	DA	0.0558928
ADL	RIB	0.055905
AVA	AVH	0.0559237
AIY	VB	0.0559522
ASG	SIB	0.0559642
VA	RIM	0.0560224
AWA	AVB	0.0560604
PVP	AVD	0.0560676
ALA	SIB	0.0560839
ASG	SIA	0.0560863
VA	PVW	0.0561553
PVT	DD	0.0561594
RIC	SMB	0.0561972
ALM	PLM	0.0562219
RIV	AS	0.0562427
FLP	DVC	0.0563595
FLP	RIM	0.056391
RIC	AVJ	0.0564034
RIC	RID	0.0564034
ASG	AVE	0.0564367
PHB	AVH	0.0564686
AFD	AVA	0.0564823
AWC	AVA	0.0564823
FLP	PVW	0.0565239
ALM	VA	0.0565342
RIF	PVP	0.0565358
AVM	VB	0.0565657
LUA	PVT	0.0565701
AFD	RME_DV	0.0565892
AWC	RME_DV	0.0565892
ALA	AVL	0.056602
RIB	RIM	0.0566188
URB	SMD	0.0566545
OLL	SMB	0.0566598
AFD	SAB	0.0566835
AWC	SAB	0.0566835
PVD	AVE	0.05671
ADE	AVB	0.0567274
PVC	AVL	0.0567328
RIA	RME_DV	0.056738
ADE	VB	0.0568772
RMF	PVP	0.056891
AIY	AVK	0.0569024
PVQ	RIM	0.0569409
AIZ	RIV	0.0569801
DVC	PQR	0.0569801
PLM	PVM	0.0569918
PLM	AVK	0.0569918
URY	LUA	0.0570138
RIH	SAA	0.0570437
RIM	PVP	0.0570708
RIF	AVD	0.0571496
AWB	SMB	0.0571789
ASER	AVB	0.0571895
PHC	AVE	0.0571895
RIS	SAA	0.05721
AVH	VA	0.0572193
PVN	VA	0.0572193
AIB	AVD	0.0572322
ALM	DA	0.0572454
ADA	SMD	0.0572917
CAN	SIB	0.0573308
AVB	PVT	0.0573852
LUA	DVC	0.0573915
URY	DB	0.0573961
AIA	PVC	0.0574062
LUA	RIM	0.057423
AVM	DB	0.0574452
PVW	DB	0.0574452
BDU	DVA	0.0574534
PHB	PVR	0.0574627
ASEL	AVA	0.0574931
PHA	DVC	0.0575439
AVH	DVC	0.0575439
ASK	RIA	0.0575551
LUA	PVW	0.0575559
AWA	PVC	0.0575963
ASEL	RME_DV	0.0575999
AIA	DB	0.0576031
ASG	AWC	0.057619
PVN	AVA	0.0576316
PHA	AVB	0.0576697
AIA	DD	0.0576698
ASEL	SAB	0.0576943
PHC	PVP	0.0577147
DA	AVK	0.0577147
AVA	PVR	0.0577519
PVD	PVT	0.0577552
AWB	RIM	0.0577828
SMB	AQR	0.057787
ASK	AVB	0.0578163
SMD	VA	0.0578442
CAN	AVL	0.0578489
RMF	SMB	0.0578991
SAA	AVK	0.0579365
AIA	VD	0.0579589
AWC	AVB	0.0579832
AVM	VD	0.0579999
PVW	VD	0.0579999
AVM	DD	0.0580555
PVW	DD	0.0580555
RIB	RMD_DV	0.0580837
SMB	FLP	0.0581175
RIR	RMD_DV	0.0581462
AWA	VD	0.058149
ADF	RIB	0.0581541
AVE	AVL	0.0581591
URY	SMB	0.0581764
AWA	DD	0.0582047
AVD	SIB	0.0582065
AVB	DVC	0.0582066
RIA	AVA	0.0582418
ALA	AVE	0.0582484
SMD	DA	0.0585554
OLQ	SMD	0.0585592
PVD	DVC	0.0585766
PVD	RIM	0.0586081
RIB	SIB	0.0586081
RIB	SIA	0.0587302
ASH	RMD	0.0587365
DB	AVK	0.0587365
AWC	AIA	0.0588235
ADL	AVJ	0.0588235
PLM	LUA	0.0588235
DVA	PVR	0.0588235
PDE	DVA	0.0588235
IL2_LR	RME_LR	0.0588235
CEP	URY	0.0588235
OLQ	RIC	0.0588235
AIN	BAG	0.0588235
URB	OLQ	0.0588235
AIZ	AIA	0.0588235
RIF	RIM	0.0588235
PVR	DVA	0.0588235
AVF	AVB	0.0588235
LUA	PLM	0.0588235
LUA	PVR	0.0588235
PVN	AVB	0.0588235
RIB	AVB	0.0588235
DVC	AIB	0.0588235
AVB	PVN	0.0588235
AVA	PQR	0.0588235
RMD_DV	IL1	0.0588235
RMD_DV	SMD	0.0588235
RIS	AIB	0.058873
RIS	AVB	0.058873
DVB	DD	0.0588745
ADA	RMD	0.058908
IL1	SMD	0.0589272
AS	AVK	0.0590223
SAB	LUA	0.0590278
AVK	PVC	0.0590576
SMB	AVJ	0.0590576
SMB	RID	0.0590576
AVB	FLP	0.0590699
PVD	PVR	0.0590909
AIZ	LUA	0.0591037
PQR	AVL	0.0592261
VD	FLP	0.059238
URY	PVP	0.0592798
PHC	AVJ	0.0592851
PHC	RID	0.0592851
ALA	PVT	0.0592936
AIY	DB	0.0593339
RIA	RIM	0.0593634
SAB	DB	0.0594101
PVC	PVT	0.0594244
ADF	RMH	0.0594828
DVC	RMH	0.0594828
CAN	AVE	0.0594953
SIA	AVK	0.0595238
AUA	AVA	0.0595391
ASG	AVA	0.0596542
AVK	DD	0.059666
AUA	SAB	0.0597403
OLL	RIP	0.0597416
PVN	PVC	0.0597643
RIR	SMD	0.0598291
AIY	AVD	0.0599018
ASER	AVA	0.0599018
OLL	SAA	0.0599126
AVH	DD	0.0599473
PVN	DD	0.0599473
DA	RIM	0.0599647
ASG	RIF	0.06
ASER	RME_DV	0.0600086
AVB	AVJ	0.06001
AVB	RID	0.06001
AVK	SDQ	0.0600358
PVR	AS	0.0600501
ASK	SAA	0.0600604
DA	PVW	0.0600976
PDA	AS	0.060098
ASER	SAB	0.060103
ALA	DVC	0.0601151
ASK	RMD_DV	0.0601458
ALA	RIM	0.0601465
PDA	AVA	0.0601681
VD	AVJ	0.0601781
VD	RID	0.0601781
AWA	SDQ	0.0601852
AVL	PVP	0.0601852
VA	SAA	0.0601852
VD	PQR	0.0602007
PVC	DVC	0.0602458
PVC	RIM	0.0602773
AIA	AS	0.0602925
AVM	AS	0.0603336
PVW	AS	0.0603336
AFD	VA	0.0603583
AWC	VA	0.0603583
AVD	AVE	0.060371
ALM	DB	0.0604082
VB	FLP	0.0604603
RIC	AVL	0.060468
AWA	AS	0.0604827
AWB	AVE	0.0605314
VB	SMD	0.0605346
CAN	PVT	0.0605405
ALA	PVR	0.0606294
ASK	SIB	0.0606701
RIV	SMB	0.0606838
DD	PVT	0.0606838
AIA	SAB	0.0607224
ASG	RIB	0.0607357
RIG	AQR	0.060779
ASK	SIA	0.0607922
AVM	AVD	0.0608466
PVW	AVD	0.0608466
AVE	PVT	0.0608507
AVD	AVH	0.0609237
ALM	VD	0.0609629
AWA	RIB	0.0609944
ALM	DD	0.0610185
DVA	RME_DV	0.0610221
PVP	RMF	0.0610221
AVB	RIM	0.0610422
AFD	DA	0.0610695
AWC	DA	0.0610695
ADA	PVP	0.0610709
RIS	SIB	0.0610968
DVC	LUA	0.0611111
DVC	SAB	0.0611111
SMD	PLN	0.0611111
ASK	AVE	0.0611426
RIS	SIA	0.0612189
SAB	PVP	0.0612938
AIM	AIB	0.0613177
CAN	DVC	0.061362
ASEL	VA	0.0613691
AIZ	PVP	0.0613696
CAN	RIM	0.0613934
VB	AVJ	0.0614004
VB	RID	0.0614004
RIA	IL1	0.0614142
RIM	RIB	0.0614273
AQR	RIG	0.0614606
DD	DVC	0.0615052
OLL	AIB	0.0615756
ASH	AQR	0.0615966
VA	SIB	0.0616098
ADF	VB	0.06164
AVE	DVC	0.0616721
RIS	AVD	0.0616769
ADA	AVD	0.0616848
ASH	RIA	0.0617172
AUA	RIV	0.0617174
SMD	PVC	0.0617202
PDA	PVP	0.0617391
PVT	AS	0.0617647
VB	AVK	0.0618097
PVT	AVA	0.0618347
AVE	PVW	0.0618364
CAN	PVR	0.0618763
PLN	SAA	0.0619048
SMB	RMF	0.0619048
PQR	PVT	0.0619177
ASH	FLP	0.0619271
AVK	AS	0.061944
RIM	RIV	0.0619606
FLP	SIB	0.0619784
VA	AVK	0.0619972
AQR	AVH	0.0620655
ASEL	DA	0.0620802
IL2_LR	AIB	0.0621074
RIA	VA	0.0621177
PVN	DA	0.0622187
ADE	LUA	0.0622605
ADE	SAB	0.0622605
SMD	VD	0.0622729
AVA	AVK	0.0623018
ASK	AWC	0.0623249
SMD	DD	0.0623285
SDQ	PVP	0.0624019
AUA	SMB	0.06245
RIM	RME_DV	0.0624934
I1	MC	0.0625
ALN	PVR	0.0625
PVM	AVK	0.0625
DVA	AVB	0.0625
AIM	AVF	0.0625
RIH	CEP	0.0625
RIS	CEP	0.0625
PVR	ALN	0.0625
PVR	AVJ	0.0625
RMG	RMH	0.0625
AVJ	RIS	0.0625
PVT	AIB	0.0625
AVB	DVA	0.0625
PDB	VD	0.0625
RIH	AVA	0.0625759
PVW	VB	0.0626409
ADE	DB	0.0626429
RIH	RME_DV	0.0626827
AFD	AVB	0.0626983
SMD	SDQ	0.0626984
IL2_LR	RIP	0.0627273
AVH	AVB	0.0627273
AVJ	PVW	0.0627273
AVD	PVR	0.0627519
PQR	RIM	0.0627706
RIH	SAB	0.0627771
RIS	VB	0.0627948
RIA	DA	0.0628289
RIR	SAA	0.0628307
PHB	AVK	0.0628468
ASH	AVJ	0.0628671
ASH	RID	0.0628671
PQR	PVW	0.0629035
RMF	RIA	0.062987
PVP	AVL	0.0629984
LUA	SIB	0.0630104
SDQ	AVD	0.0630157
AVK	SMD	0.0630308
DA	ADE	0.0630542
SAA	AVH	0.0630665
SMB	AVL	0.0631222
DVA	AVD	0.0631389
RIC	PVT	0.0631596
AVJ	LUA	0.0631633
AVJ	SAB	0.0631633
AVA	SMD	0.063244
ALM	AS	0.0632965
AIN	AIY	0.0633117
AUA	VA	0.063415
PHA	AVD	0.0634425
DVA	SIA	0.0634783
PLM	AVE	0.0634921
AVK	PVT	0.0635081
ASG	VA	0.0635302
PHA	DB	0.0635851
RIF	LUA	0.0636508
RIF	SAB	0.0636508
DD	AVD	0.0636669
RIG	AIB	0.0636856
OLL	AQR	0.0636935
ASEL	AVB	0.063709
AIB	LUA	0.0637334
ADL	AQR	0.0637394
VA	AVE	0.0637743
ASER	VA	0.0637777
ALM	AVD	0.0638095
CEP	URX	0.0638095
AVD	PQR	0.0638235
URB	RMD	0.0638752
VB	SMB	0.0638889
DA	PQR	0.0639181
DVC	PHA	0.0639731
RIC	DVC	0.0639811
CEP	AQR	0.0639824
DD	AVB	0.0639997
OLL	FLP	0.064024
AVA	SAA	0.0640612
ADL	FLP	0.0640699
RMD	SAA	0.0640859
AUA	DA	0.0641262
SIA	AVD	0.0641337
RIC	PVW	0.0641454
URY	SAA	0.0641946
ASG	VB	0.0642215
ASH	SAA	0.0642224
AFD	PVC	0.0642342
AWC	PVC	0.0642342
ASG	DA	0.0642414
DVB	AQR	0.0642512
DVA	VB	0.0642568
AS	FLP	0.0642631
AVL	VA	0.06429
ASH	RMD_DV	0.0643078
BAG	AVK	0.0643116
CEP	FLP	0.0643129
ASK	AVA	0.0643601
ADA	SAA	0.0643939
IL2_DV	RIA	0.0644576
ASER	DA	0.0644889
PVP	AVJ	0.0645161
PVP	RID	0.0645161
PVP	SMB	0.0645161
PVT	PVC	0.0645161
ADE	PVP	0.0645265
FLP	SAA	0.0645425
PHA	VB	0.0645604
SMD	AS	0.0646066
FLP	AVH	0.0646956
ASK	RIF	0.0647059
PDA	DA	0.0647552
AWB	RIG	0.0647858
AFD	VD	0.0647869
AWC	VD	0.0647869
ASH	SIB	0.0648322
AFD	DD	0.0648426
AWC	DD	0.0648426
AVA	RMD	0.0648604
SAA	PVR	0.0648948
DB	AVJ	0.0649174
DB	RID	0.0649174
DB	PQR	0.06494
ASH	SIA	0.0649543
ASJ	AIB	0.0649615
OLL	AVJ	0.0649641
OLL	RID	0.0649641
I1	NSM	0.0649773
RIG	SAA	0.0649962
ADL	RID	0.06501
ADF	DB	0.0650216
CEP	SMB	0.0650468
AVK	VB	0.0650884
SIA	AVB	0.0651018
ADA	RIA	0.0651657
LUA	AVE	0.0651749
AS	AVJ	0.0652032
AS	RID	0.0652032
SAA	RIV	0.0652035
PLM	PVN	0.0652174
BDU	AVD	0.0652174
BDU	AVA	0.0652174
AS	PQR	0.0652258
RIF	AQR	0.0652314
ASEL	PVC	0.065245
SIA	VB	0.0652516
CEP	AVJ	0.065253
CEP	RID	0.065253
PHB	PQR	0.0652751
URB	RIB	0.0652768
ASH	AVE	0.0653047
AIY	OLQ	0.0653595
RIA	PLN	0.0653846
AVJ	PVP	0.0654293
ASK	RIB	0.0654416
AIA	AIY	0.0654762
ADA	AVE	0.0654762
AQR	AVD	0.0655016
DA	SIB	0.0655522
PVN	AS	0.0655526
RMF	RMD_DV	0.0655777
RMF	AQR	0.0655867
ADF	AVD	0.0655895
ALM	VB	0.0656039
AVH	AVA	0.0656226
OLL	URB	0.065641
RIB	AVD	0.0656641
URY	IL1	0.0657201
PLM	AVB	0.065723
LUA	AVH	0.0657276
RIM	AQR	0.0657664
OLQ	RMD	0.06578
ASEL	VD	0.0657977
SMB	PVT	0.0658138
ASEL	DD	0.0658534
URY	AIB	0.0658575
PLM	VB	0.0658727
SAA	PQR	0.0659664
RIA	PVC	0.0659937
AIB	PVP	0.0659994
ADA	AIB	0.0660569
PVT	VB	0.0660964
RIM	FLP	0.0660969
AIY	AIA	0.0661228
PVP	LUA	0.0661277
PVP	SAB	0.0661277
RIF	AVL	0.0661467
VA	PVR	0.0661553
AFD	RIV	0.0662197
AWC	RIV	0.0662197
BAG	RIV	0.0662393
AVF	PVP	0.0663158
AIY	LUA	0.0664029
PHC	AQR	0.0664103
PVT	DA	0.0664219
RIH	VA	0.0664519
ASH	AWC	0.066487
FLP	PVR	0.0665239
AVB	AVH	0.0665427
RIA	VD	0.0665464
RIA	DD	0.066602
SMB	DVC	0.0666352
ADF	ADA	0.0666667
OLQ	URB	0.0666667
OLQ	RIG	0.0666667
AIM	ASG	0.0666667
RIR	URX	0.0666667
AIY	AWA	0.0666667
AIA	ASER	0.0666667
RIS	AVJ	0.0666667
PVR	LUA	0.0666667
AVH	PHB	0.0666667
DVB	DA	0.0666667
DVC	DVB	0.0666667
AVJ	PVN	0.0666667
AVL	DVB	0.0666667
RIM	RMF	0.0666667
RMD_DV	AVE	0.0666667
SMD	ALN	0.0666667
SIB	RIB	0.0666667
DA	PVR	0.0666667
RMD_DV	RIA	0.0666975
PHC	FLP	0.0667408
RIB	VB	0.066782
SMB	PVW	0.0667996
AFD	SDQ	0.0668231
AWC	SDQ	0.0668231
RIV	AVD	0.066881
PVD	AVH	0.0669127
ASH	AVL	0.0669317
FLP	AVK	0.0669486
BAG	SMB	0.0669719
RIA	SDQ	0.0669719
RIB	RMD	0.0669873
PHC	PVW	0.067027
URX	RIV	0.067033
RIM	AVJ	0.067037
RIM	RID	0.067037
RIR	RMD	0.0670498
AFD	AS	0.0671206
AWC	AS	0.0671206
URB	RIP	0.0671243
RIH	DA	0.067163
AWA	VB	0.0671715
VB	RMD	0.0671725
PVN	PVP	0.0671937
VD	PHA	0.0671937
VA	PQR	0.0672269
ASEL	RIV	0.0672305
RMF	SMD	0.0672605
PVC	SAA	0.0672705
DB	SAA	0.0672705
PVR	AVD	0.0672878
AUA	PVC	0.067291
AVD	AVK	0.0673018
AVH	AIA	0.0673375
ASG	PVC	0.0674062
PHC	LUA	0.067463
PHC	SAB	0.067463
PLN	RME_DV	0.0675439
AIA	SMB	0.0675767
FLP	PQR	0.0675955
ASG	DB	0.0676031
AIB	RIV	0.0676121
RIC	RIV	0.0676121
AVA	ADE	0.0676413
URB	SIB	0.0676435
ASER	PVC	0.0676537
ASG	DD	0.0676698
DA	AVE	0.0677167
AVB	PVW	0.0677519
DVC	RIM	0.0677521
ADA	RMD_DV	0.0677564
URX	SMB	0.0677656
URB	SIA	0.0677656
VD	RIM	0.0677871
SIA	AVE	0.0677883
ASEL	SDQ	0.0678339
AUA	VD	0.0678437
RIV	AVB	0.0678491
ASK	AVD	0.0678571
IL2_LR	SMB	0.0678662
AUA	DD	0.0678993
PDA	PVC	0.06792
VD	PVW	0.06792
ASG	VD	0.0679589
URY	AQR	0.0679754
RIV	VB	0.0679989
VB	PQR	0.0680132
OLL	RIV	0.0680747
RIC	SAA	0.068102
AWA	AVK	0.0681217
ASEL	AS	0.0681314
RIS	LUA	0.0681781
AVJ	SIB	0.0681818
ADA	LUA	0.0681859
ADA	SAB	0.0681859
BAG	AVA	0.0681971
ASER	VD	0.0682064
ASK	VA	0.0682361
AVD	SMD	0.068244
ASER	DD	0.068262
ADA	SIB	0.0682807
ASER	VB	0.0683007
URY	FLP	0.0683059
PQR	SIB	0.068358
RIR	AVA	0.0683629
SIA	AIB	0.068369
BAG	SAB	0.0683983
ADA	SIA	0.0684028
VB	RIA	0.0684086
ALA	AVH	0.0684511
RIR	RME_DV	0.0684698
IL2_LR	RIM	0.06847
AVK	DB	0.06847
BAG	RMH	0.0684783
ADE	RIA	0.0685426
SIA	RIV	0.0685578
RIS	DB	0.0685604
RIR	SAB	0.0685641
PVC	AVH	0.0685819
LUA	PQR	0.0686275
RIF	SAA	0.0686508
AIY	PVP	0.0686689
IL2_DV	SMD	0.0687311
RIG	RMD_DV	0.0687606
RIH	AVB	0.0687918
ASH	RIF	0.0688679
RIA	AS	0.0688801
AVL	AQR	0.0688808
IL2_LR	CEP	0.0688889
ASK	VB	0.0689274
ASK	DA	0.0689473
OLL	AVL	0.0690286
PLN	AVA	0.0690476
AVD	SAA	0.0690612
ADL	AVL	0.0690746
AWB	SAA	0.0690837
BDU	VA	0.0690934
AWC	VB	0.0690943
OLL	URA	0.0691193
VB	PVW	0.0691423
URY	AVJ	0.069246
URY	RID	0.069246
RIA	AVE	0.0692573
SMD	IL1	0.0692882
PVQ	SMD	0.069289
PQR	AVK	0.0692951
AVM	AVJ	0.0692951
AVM	RID	0.0692951
PVW	AVJ	0.0692951
PVW	RID	0.0692951
CEP	AVL	0.0693176
IL1	RME_LR	0.0694118
PVT	DB	0.0694781
SDQ	LUA	0.0695169
SDQ	SAB	0.0695169
URY	RIV	0.0695914
ASH	RIB	0.0696036
PVQ	ASH	0.0696078
ASH	PVT	0.0696233
RIG	DVC	0.0696272
ASER	RIV	0.0696391
DVA	LUA	0.0696401
AVK	RMD	0.0696687
OLQ	SIA	0.0696703
SAA	RIB	0.0696917
PHB	SMD	0.0696957
CAN	AVH	0.069698
AVK	PQR	0.0697115
DVA	SMD	0.0697186
RMD	RME_DV	0.069725
ALM	PDE	0.0697354
ADA	AQR	0.0697666
RMF	SAA	0.0698039
BDU	DA	0.0698045
PVD	PQR	0.0698125
RMD_DV	SIB	0.0698125
DD	AVH	0.0698413
AVD	RMD	0.0698604
IL1	SIB	0.0699162
AVF	VB	0.0699346
PVN	VB	0.0699346
RMD_DV	SIA	0.0699346
PHA	LUA	0.0699437
PHA	SAB	0.0699437
SAB	AQR	0.0699894
SMB	PLN	0.07
AVE	AVH	0.0700082
DVA	DB	0.0700224
IL1	SIA	0.0700383
RIG	RIM	0.0700483
AIZ	AQR	0.0700653
PVR	PVP	0.0700745
DD	LUA	0.0701681
DD	SAB	0.0701681
PLN	RIM	0.0701692
ADE	OLQ	0.0701754
AUA	AS	0.0701773
AVH	DA	0.0702098
DVB	SAB	0.0702381
ASER	SDQ	0.0702425
AIM	RIM	0.0702462
RIG	VD	0.0702652
PDA	VB	0.0702832
ASG	AS	0.0702925
VB	PVN	0.0703178
SAB	FLP	0.0703199
RIH	PVC	0.0703278
[truncated: 12,762 more rows]

## Sheet: betweenness centrality
AVA	0.400285
RIP	0.222937
I1	0.207966
VD	0.19557
DA	0.169896
PVC	0.15716
AVE	0.134602
SAA	0.126067
PVP	0.115567
RIA	0.113399
AIA	0.110893
SMD	0.108522
AVH	0.106083
PVR	0.10317
SMB	0.102222
IL1	0.0973445
AIZ	0.0953123
ASK	0.0949058
RMD_DV	0.0917897
BAG	0.0911801
RIB	0.0857269
VA	0.0839317
RIM	0.0826446
AVB	0.0776995
AIB	0.0738382
NSM	0.0697737
SIA	0.065777
OLQ	0.063406
AIY	0.0628641
RIG	0.061848
I2	0.0617802
DVC	0.055548
AVK	0.0516868
VB	0.0486384
PVD	0.0483674
ADF	0.0417288
PLM	0.0409836
DD	0.0401707
LUA	0.0383417
FLP	0.0362417
AVD	0.0346159
CEP	0.0343449
I5	0.0328546
ALA	0.0327191
PVQ	0.0318385
PHA	0.0315675
MC	0.0311611
RMD	0.0306192
ADE	0.0303482
AWC	0.0285869
AFD	0.0285192
AUA	0.0279772
URB	0.0279095
PDE	0.0277063
RIH	0.0273676
ASH	0.0269272
AVF	0.0266224
AVJ	0.0266224
RIC	0.026216
M2	0.025945
RMG	0.0254031
I4	0.0251998
DVA	0.0250644
URX	0.0250644
URA	0.0242515
HSN	0.0235063
AVL	0.0230321
RMH	0.0224224
PHB	0.021745
RIS	0.0216773
AWA	0.0212031
AQR	0.0206612
SDQ	0.019916
BDU	0.0192386
VC	0.0191708
ALM	0.0176805
SIB	0.017545
PVT	0.0174773
AWB	0.0172741
ADA	0.0172402
AIN	0.0170031
AVM	0.0170031
M4	0.0169354
I6	0.0168676
OLL	0.0168676
MI	0.0167999
PVN	0.0167999
RIF	0.0167999
RIR	0.0166644
M1	0.0166305
ASI	0.0165967
ASG	0.0165289
IL2_LR	0.0165289
AIM	0.0164612
IL2_DV	0.0164612
ADL	0.0163934
ALN	0.0163934
AS	0.0163934
ASEL	0.0163934
ASER	0.0163934
ASJ	0.0163934
AVG	0.0163934
CAN	0.0163934
DB	0.0163934
DVB	0.0163934
I3	0.0163934
M3	0.0163934
M5	0.0163934
PDA	0.0163934
PDB	0.0163934
PHC	0.0163934
PLN	0.0163934
PQR	0.0163934
PVM	0.0163934
PVW	0.0163934
RID	0.0163934
RIV	0.0163934
RME_DV	0.0163934
RME_LR	0.0163934
RMF	0.0163934
SAB	0.0163934
URY	0.0163934
