# Supplementary material for: From small brains to smart machines: translating Caenorhabditis elegans neural circuits into artificial intelligence
Source: Front Neural Circuits. 2026 Mar 9;20:1731513. doi: 10.3389/fncir.2026.1731513 (PMC13006640; doi:10.3389/fncir.2026.1731513)
Supplement: Supplementary file 3 [file Table_3.xlsx]

## Sheet: Read me
High-throughput sequencing results.

## Sheet: Naive-Trained_genes
	WormbaseID	gene	baseMean	log2FoldChange	lfcSE	stat	pvalue	padj
1	WBGene00019819	aass-1	866.34	-2.4	0.61	-3.93	8.37e-05	0.00858
2	WBGene00000014	abf-3	11.89	-6.46	2.03	-3.18	0.00147	0.0623
3	WBGene00016644	abhd-3.2	158.46	-2.65	0.78	-3.39	0.000712	0.0389
4	WBGene00016943	acdh-1	10401.3	-2.26	0.64	-3.56	0.000368	0.0252
5	WBGene00000036	ace-2	194.73	3.02	0.75	4	6.21e-05	0.00706
6	WBGene00000040	aco-1	1685.36	-1.74	0.59	-2.95	0.00315	0.0968
7	WBGene00000112	alh-6	1846.02	-2.22	0.62	-3.55	0.000385	0.0255
8	WBGene00000169	aqp-1	369.49	-2.7	0.69	-3.89	0.000102	0.00975
9	WBGene00044689	arid-1	654.56	2.49	0.81	3.09	0.00202	0.0745
10	WBGene00000191	arl-7	328.13	2.95	0.7	4.22	2.47e-05	0.0036
11	WBGene00010015	atad-3	904.48	-1.8	0.6	-3.02	0.00256	0.0849
12	WBGene00000230	atp-3	7788.48	-2.47	0.58	-4.29	1.79e-05	0.00275
13	WBGene00206362	B0041.11	284.88	2.24	0.63	3.54	0.000402	0.0261
14	WBGene00015167	B0403.3	13	-6.63	2.23	-2.97	0.003	0.0938
15	WBGene00015206	B0495.7	435.21	-2.89	0.84	-3.44	0.000574	0.0338
16	WBGene00015262	B0563.5	45.65	4.03	0.93	4.32	1.54e-05	0.00245
17	WBGene00006518	bckd-1B	1395.62	-1.86	0.61	-3.04	0.00233	0.0812
18	WBGene00016611	bicd-1	642.94	1.92	0.6	3.18	0.00148	0.0623
19	WBGene00044063	bpnt-1	63.7	-3.35	0.85	-3.94	8.04e-05	0.00839
20	WBGene00015377	C03B1.6	98.17	-3.06	0.8	-3.83	0.000127	0.0115
21	WBGene00007366	C06B3.7	881.59	4.97	0.63	7.94	2.09e-15	1.23e-11
22	WBGene00007425	C08B6.4	167.09	-2.4	0.79	-3.06	0.00224	0.0792
23	WBGene00007439	C08E8.3	29.58	5.41	1.21	4.47	7.84e-06	0.00147
24	WBGene00007440	C08E8.4	570.22	3.38	0.78	4.32	1.56e-05	0.00246
25	WBGene00015623	C09B8.4	49.42	-3.24	1.09	-2.97	0.003	0.0938
26	WBGene00007495	C09G9.5	64.78	-3.31	0.98	-3.36	0.000768	0.0416
27	WBGene00015780	C14F11.4	142.45	-3.28	0.75	-4.35	1.35e-05	0.00222
28	WBGene00015855	C16C8.18	13.01	-6.6	1.97	-3.34	0.000832	0.0435
29	WBGene00016017	C23G10.11	139.23	-2.81	0.79	-3.55	0.000385	0.0255
30	WBGene00007694	C23H4.6	223.63	2.62	0.66	3.96	7.47e-05	0.00798
31	WBGene00007757	C27A7.6	180.53	-4.44	0.78	-5.68	1.34e-08	7.86e-06
32	WBGene00007765	C27B7.9	712.34	-2.68	0.87	-3.08	0.00205	0.075
33	WBGene00016239	C30A5.4	9.4	5.61	1.9	2.95	0.00321	0.0977
34	WBGene00016315	C32D5.7	96.88	-2.44	0.75	-3.27	0.00108	0.0517
35	WBGene00016330	C32E12.4	502.81	2.26	0.64	3.56	0.000373	0.0253
36	WBGene00016360	C33G8.2	917.52	2.86	0.84	3.41	0.000646	0.0367
37	WBGene00016461	C35E7.9	106.09	3.6	0.77	4.68	2.94e-06	0.000664
38	WBGene00007983	C36E8.4	234.87	1.96	0.64	3.05	0.00226	0.0796
39	WBGene00008100	C44H9.5	70.78	3.32	1.03	3.22	0.00126	0.0566
40	WBGene00016658	C45B2.1	820.09	-3.56	0.81	-4.4	1.08e-05	0.00186
41	WBGene00008199	C49C3.9	335	2.08	0.66	3.14	0.0017	0.0668
42	WBGene00016781	C49G7.3	5705.33	2.19	0.68	3.23	0.00126	0.0566
43	WBGene00016785	C49G7.7	266.92	3.01	0.73	4.15	3.3e-05	0.00454
44	WBGene00008229	C50F4.1	2700.33	2.54	0.59	4.27	1.99e-05	0.00298
45	WBGene00016845	C50F7.5	1835.78	4.87	0.73	6.64	3.24e-11	3.81e-08
46	WBGene00016855	C50H11.8	926.8	-2.61	0.82	-3.17	0.00152	0.0629
47	WBGene00008255	C51E3.10	444.52	2.03	0.64	3.17	0.00152	0.063
48	WBGene00016888	C52E12.1	2663.34	2.13	0.56	3.77	0.000165	0.0144
49	WBGene00000284	cah-6	977.35	-1.87	0.62	-3.02	0.00255	0.0849
50	WBGene00010470	cdr-4	479.33	2.26	0.7	3.23	0.00126	0.0566
51	WBGene00015651	ceh-53	84.61	-2.69	0.81	-3.31	0.000924	0.0466
52	WBGene00016557	ceh-84	11.29	7.42	2.37	3.13	0.00174	0.068
53	WBGene00011532	chaf-1	2894.1	2.01	0.63	3.17	0.00153	0.063
54	WBGene00009518	clec-166	177.85	-2.57	0.78	-3.29	0.00101	0.0493
55	WBGene00014138	clec-186	1707.74	2.12	0.62	3.44	0.000576	0.0339
56	WBGene00007153	clec-41	438.21	4.14	0.8	5.16	2.5e-07	9e-05
57	WBGene00014047	clec-61	25.5	-7.56	1.91	-3.96	7.44e-05	0.00798
58	WBGene00018971	clec-67	1111.5	2.34	0.63	3.75	0.000178	0.0153
59	WBGene00043062	clec-80	26.18	-6.3	1.74	-3.63	0.000284	0.0213
60	WBGene00000716	col-143	17376	-1.84	0.6	-3.08	0.00206	0.075
61	WBGene00000722	col-149	592.4	-6.93	0.9	-7.73	1.09e-14	3.84e-11
62	WBGene00000668	col-93	2091.67	-2.38	0.57	-4.15	3.35e-05	0.00458
63	WBGene00021492	comt-5	150.4	-2.64	0.84	-3.15	0.00166	0.0661
64	WBGene00022072	cpg-9	2588.28	-2.9	0.78	-3.71	0.000207	0.0168
65	WBGene00000783	cpr-3	1348.51	4.07	0.61	6.69	2.23e-11	2.8e-08
66	WBGene00000784	cpr-4	8557.77	-2.04	0.64	-3.21	0.00134	0.0584
67	WBGene00000788	cpz-1	5166.38	-1.93	0.62	-3.12	0.00179	0.0691
68	WBGene00000841	cul-6	208.63	1.96	0.65	3.02	0.0025	0.0842
69	WBGene00007919	cup-16	407.11	3.2	0.66	4.83	1.36e-06	0.000352
70	WBGene00011672	cyp-13A5	309.12	2.85	0.65	4.36	1.29e-05	0.00216
71	WBGene00011009	cyp-14A4	13.28	-6.61	2.15	-3.07	0.00214	0.0772
72	WBGene00000373	cyp-14A5	639.55	1.98	0.62	3.17	0.00151	0.0629
73	WBGene00008390	D1086.3	693.26	-3.57	0.88	-4.06	4.93e-05	0.00599
74	WBGene00008434	D2089.3	1181.64	-2.01	0.62	-3.23	0.00123	0.0559
75	WBGene00012615	dct-16	28913.7	-2.67	0.74	-3.6	0.00032	0.0231
76	WBGene00044472	dct-8	188.51	4.84	0.99	4.86	1.16e-06	0.00031
77	WBGene00020523	dmsr-14	17.62	-5.45	1.73	-3.14	0.00167	0.0661
78	WBGene00007875	dod-24	4332.8	3.42	0.67	5.07	4.04e-07	0.00013
79	WBGene00021474	dot-1.1	1054.25	1.73	0.59	2.94	0.00329	0.0985
80	WBGene00001070	dpy-8	88.96	-3.64	1.06	-3.41	0.00064	0.0365
81	WBGene00018885	drd-5	271.47	-2.15	0.71	-3.02	0.00252	0.0842
82	WBGene00008476	E03H4.8	248.69	2.34	0.65	3.63	0.000288	0.0215
83	WBGene00020770	eat-17	209.2	2.21	0.71	3.13	0.00173	0.0676
84	WBGene00001156	ech-7	1686.77	-2.75	0.86	-3.21	0.00132	0.0581
85	WBGene00017149	EGAP4.1	1121.29	-2.81	0.61	-4.6	4.26e-06	0.000874
86	WBGene00021466	eif-2gamma	1639.81	-1.94	0.6	-3.21	0.00132	0.0581
87	WBGene00010362	enu-3.1	250.61	-2.82	0.76	-3.69	0.00022	0.0177
88	WBGene00017644	exc-9	2849.22	1.96	0.62	3.18	0.00145	0.0618
89	WBGene00008622	F09C8.2	2286.18	2.04	0.69	2.94	0.00331	0.0989
90	WBGene00017302	F09F7.5	660.66	1.98	0.59	3.35	0.000822	0.0433
91	WBGene00008798	F14D7.11	240.66	-2.15	0.68	-3.15	0.00163	0.0656
92	WBGene00008917	F17C11.6	287.69	-3.25	1.01	-3.22	0.00129	0.0574
93	WBGene00045275	F18E3.12	50.24	-3.7	1.2	-3.09	0.002	0.0742
94	WBGene00017582	F18G5.6	520.88	1.87	0.6	3.1	0.00192	0.0723
95	WBGene00008944	F19B2.5	804.97	3.29	0.6	5.47	4.52e-08	2.04e-05
96	WBGene00017660	F21C10.11	1238.05	3.43	0.88	3.89	0.000102	0.00975
97	WBGene00017692	F22B7.1	43.08	3.61	1	3.6	0.000315	0.023
98	WBGene00017718	F22F4.5	12.29	-6.51	2.03	-3.2	0.00135	0.0588
99	WBGene00017726	F22H10.2	309.35	2.64	0.81	3.27	0.00106	0.051
100	WBGene00017730	F22H10.6	386.33	-2.04	0.64	-3.19	0.00144	0.0617
101	WBGene00194674	F23D12.11	3252.98	-3.63	0.81	-4.48	7.51e-06	0.00144
102	WBGene00017754	F23F12.8	41.14	2.71	0.91	2.97	0.00302	0.0941
103	WBGene00044574	F23G4.1	55.15	-5.13	1.11	-4.61	4.04e-06	0.000837
104	WBGene00017785	F25E5.4	124.03	2.97	0.9	3.32	0.000916	0.0464
105	WBGene00017833	F26F12.2	24.27	-6.18	1.69	-3.65	0.000265	0.0205
106	WBGene00009177	F26H9.5	55.29	-4.04	0.93	-4.36	1.33e-05	0.00221
107	WBGene00017893	F28B4.4	51.61	-3.54	0.92	-3.86	0.000113	0.0106
108	WBGene00009280	F31B9.3	30.68	-3.88	1.27	-3.06	0.00219	0.0783
109	WBGene00009334	F32D8.12	314.46	-2.19	0.61	-3.6	0.000315	0.023
110	WBGene00009331	F32D8.7	30.34	-7.85	1.95	-4.03	5.56e-05	0.00662
111	WBGene00009402	F35C11.3	11.91	-6.45	2.19	-2.95	0.00318	0.0973
112	WBGene00009400	F35C5.12	38.17	-3.15	1.07	-2.94	0.00332	0.099
113	WBGene00009433	F35E12.9	360.08	2.91	0.7	4.14	3.41e-05	0.00462
114	WBGene00009476	F36F2.2	362.41	2.17	0.65	3.33	0.000871	0.0446
115	WBGene00018222	F40A3.7	95.16	-2.4	0.79	-3.05	0.00231	0.0809
116	WBGene00018252	F40H3.6	103.66	2.96	0.8	3.72	0.0002	0.0164
117	WBGene00009633	F42E11.3	24.05	-5.93	1.74	-3.41	0.000656	0.0368
118	WBGene00009724	F45D3.4	1970.7	2.25	0.67	3.34	0.000831	0.0435
119	WBGene00009787	F46F2.3	3602.42	-3.41	0.61	-5.58	2.41e-08	1.16e-05
120	WBGene00018578	F47G3.3	69.3	-2.94	1	-2.95	0.00315	0.0968
121	WBGene00009877	F49C12.7	155.94	-2.56	0.77	-3.31	0.000945	0.0471
122	WBGene00009888	F49E2.5	8885.47	2.25	0.58	3.9	9.76e-05	0.00954
123	WBGene00009957	F53B2.8	2625.93	3.99	0.59	6.77	1.3e-11	2.08e-08
124	WBGene00018774	F53G12.9	20.74	-4.7	1.49	-3.16	0.00159	0.0646
125	WBGene00010006	F53H2.3	497.8	1.9	0.6	3.18	0.00145	0.0618
126	WBGene00010034	F54B11.11	87.42	-2.76	0.82	-3.35	0.0008	0.0426
127	WBGene00010064	F54F7.2	352.98	-2.77	0.71	-3.9	9.61e-05	0.00946
128	WBGene00018966	F56D2.5	414.35	2.74	0.77	3.56	0.000365	0.0251
129	WBGene00045272	F59C12.4	7741.7	3.11	0.75	4.15	3.29e-05	0.00454
130	WBGene00001404	fbp-1	2433.16	-1.87	0.62	-3.02	0.00252	0.0842
131	WBGene00020450	fbxa-10	64.97	-2.6	0.81	-3.23	0.00125	0.0566
132	WBGene00012923	fbxa-128	734.54	2.9	0.78	3.7	0.000212	0.0172
133	WBGene00008130	fbxa-140	66.51	2.93	0.94	3.13	0.00176	0.0682
134	WBGene00020453	fbxa-55	146.59	3.98	0.79	5.05	4.33e-07	0.000136
135	WBGene00044654	fbxa-85	72.53	3.1	0.9	3.46	0.000542	0.0323
136	WBGene00007506	fbxc-58	335.08	3.27	0.62	5.26	1.47e-07	5.65e-05
137	WBGene00006465	fntb-1	1305.72	-1.75	0.59	-2.98	0.00288	0.0927
138	WBGene00018138	folt-2	649.47	-2.26	0.61	-3.72	0.000199	0.0164
139	WBGene00001503	fum-1	2932.89	-1.78	0.58	-3.07	0.00213	0.0768
140	WBGene00013382	gcl-1	276.89	3.44	0.74	4.62	3.78e-06	0.000813
141	WBGene00001530	gcy-3	40.56	3.52	1.12	3.15	0.00163	0.0656
142	WBGene00021259	glb-30	95.38	-2.34	0.8	-2.93	0.00336	0.0996
143	WBGene00007741	glb-8	92.44	-3.37	0.93	-3.64	0.000271	0.0207
144	WBGene00010306	golg-4	1001.65	2.17	0.69	3.13	0.00175	0.068
145	WBGene00020146	got-1.2	1561.3	-1.91	0.62	-3.06	0.0022	0.0783
146	WBGene00001680	gpb-2	336.18	-2.63	0.77	-3.4	0.000681	0.0378
147	WBGene00001686	gpd-4	4283.41	-2.92	0.84	-3.48	0.000493	0.0301
148	WBGene00009824	gpdh-1	55.21	-4.71	1.21	-3.9	9.53e-05	0.00943
149	WBGene00019846	gpx-7	207.43	-2.25	0.74	-3.05	0.00232	0.0809
150	WBGene00001774	gst-26	1204.48	-2.25	0.75	-3	0.00272	0.0889
151	WBGene00019215	H20E11.3	110.67	2.74	0.77	3.56	0.000369	0.0252
152	WBGene00044200	H37A05.4	340.04	2.48	0.81	3.06	0.00221	0.0784
153	WBGene00019269	H41C03.2	112.67	-2.71	0.78	-3.47	0.000516	0.0311
154	WBGene00021685	herc-1	488.57	-2.1	0.59	-3.56	0.000375	0.0253
155	WBGene00001915	his-41	4515.85	-1.92	0.61	-3.16	0.0016	0.0646
156	WBGene00001922	his-48	285.14	2.02	0.68	2.98	0.00293	0.0928
157	WBGene00012608	hphd-1	4082.56	-1.82	0.56	-3.25	0.00115	0.054
158	WBGene00010427	hpo-11	207.24	2.48	0.76	3.26	0.0011	0.0521
159	WBGene00002013	hsp-12.6	60.16	3.39	0.91	3.74	0.000183	0.0156
160	WBGene00017691	ilys-5	38422.3	-4.36	0.85	-5.14	2.7e-07	9.34e-05
161	WBGene00002094	ins-11	1048.68	2.5	0.74	3.36	0.000792	0.0425
162	WBGene00002106	ins-23	15029.8	-2.6	0.76	-3.45	0.00057	0.0337
163	WBGene00002115	ins-32	4448.46	-2.64	0.71	-3.73	0.000191	0.0161
164	WBGene00002140	inx-18	145.9	-2.34	0.75	-3.11	0.00187	0.0707
165	WBGene00015574	irg-1	1159.07	6.75	0.61	11	3.88e-28	6.84e-24
166	WBGene00009239	irld-6	34.52	3.73	1.25	2.99	0.00275	0.0895
167	WBGene00010613	K07A1.6	1420.45	-2.82	0.77	-3.64	0.000269	0.0207
168	WBGene00019489	K07E1.1	1151.63	1.91	0.64	2.98	0.00291	0.0928
169	WBGene00010636	K07F5.8	60.98	-2.64	0.85	-3.12	0.00183	0.0697
170	WBGene00019550	K09C4.5	130.12	-2.95	0.81	-3.66	0.00025	0.0197
171	WBGene00019592	K09F6.9	288.66	4.13	0.74	5.58	2.44e-08	1.16e-05
172	WBGene00019659	K11H12.3	132.99	4.77	0.9	5.29	1.2e-07	4.79e-05
173	WBGene00008047	lact-7	44.83	-4.92	1.25	-3.93	8.49e-05	0.0086
174	WBGene00017719	ldp-1	2684.66	-2.54	0.64	-3.98	6.99e-05	0.00765
175	WBGene00002275	lem-2	258.75	2.53	0.77	3.3	0.000983	0.0484
176	WBGene00002879	let-754	1005.24	-2.19	0.6	-3.65	0.000259	0.0203
177	WBGene00002889	let-765	1514.88	2.63	0.66	3.98	6.9e-05	0.00761
178	WBGene00045388	lfor-1	303.95	3.72	1.03	3.62	0.000299	0.0221
179	WBGene00219708	linc-13	52.26	-2.94	1	-2.94	0.00326	0.0985
180	WBGene00219709	linc-37	410.97	3.2	0.68	4.69	2.77e-06	0.000635
181	WBGene00219770	linc-40	96.63	3.64	0.84	4.35	1.38e-05	0.00224
182	WBGene00019208	lips-14	12.22	-6.53	1.99	-3.28	0.00102	0.0497
183	WBGene00021652	lpd-3	474.3	2.59	0.75	3.46	0.000535	0.0321
184	WBGene00003091	lys-2	12478.6	3.13	0.78	4.02	5.71e-05	0.00672
185	WBGene00010840	M03C11.3	469.81	2.1	0.63	3.34	0.000839	0.0436
186	WBGene00019766	M4.1	107.66	2.27	0.75	3.02	0.00252	0.0842
187	WBGene00003130	map-2	950.73	-1.88	0.59	-3.2	0.0014	0.0602
188	WBGene00003162	mdh-2	3190.67	-1.83	0.58	-3.15	0.00165	0.0661
189	WBGene00003178	mec-17	7564.98	-2.81	0.61	-4.59	4.39e-06	0.000889
190	WBGene00003171	mec-7	5169.72	-2.09	0.64	-3.26	0.00112	0.0527
191	WBGene00003225	mev-1	967.36	-2.28	0.65	-3.5	0.000467	0.0291
192	WBGene00015186	misc-1	642.4	-1.88	0.58	-3.22	0.00127	0.0567
193	WBGene00021416	mksr-2	254.94	-1.98	0.64	-3.11	0.00186	0.0705
194	WBGene00003426	msp-19	103.11	-4.13	1.09	-3.8	0.000146	0.0131
195	WBGene00018393	msra-1	3125.92	-2.25	0.74	-3.04	0.00235	0.0813
196	WBGene00022307	nadk-1	540.06	2.12	0.65	3.24	0.00121	0.0553
197	WBGene00003547	nas-29	23.34	-4.84	1.44	-3.35	0.000799	0.0426
198	WBGene00019115	nhr-195	117.62	2.58	0.76	3.41	0.000657	0.0368
199	WBGene00022755	nhr-250	13.17	-6.65	2.1	-3.17	0.00154	0.0633
200	WBGene00003629	nhr-38	45.21	-3.13	1.03	-3.02	0.0025	0.0842
201	WBGene00020549	nmt-1	993.91	-1.77	0.6	-2.96	0.00305	0.0948
202	WBGene00003778	nnt-1	259.66	2.52	0.69	3.63	0.000289	0.0215
203	WBGene00009278	npr-33	46.86	-3.29	1.12	-2.95	0.00314	0.0967
204	WBGene00019579	oac-57	213.15	2	0.63	3.18	0.00149	0.0625
205	WBGene00023520	oig-5	1048.51	-2.53	0.74	-3.43	0.00061	0.0354
206	WBGene00003891	osm-11	5220.25	2.22	0.65	3.39	0.000692	0.0382
207	WBGene00007215	oxa-1	356.98	-2.11	0.62	-3.41	0.00066	0.0368
208	WBGene00015116	paic-1	540.82	-2.27	0.6	-3.79	0.000153	0.0134
209	WBGene00003914	pam-1	3337.62	-1.91	0.65	-2.96	0.00305	0.0948
210	WBGene00007084	par-1	44.05	5.19	1.31	3.97	7.13e-05	0.00776
211	WBGene00004052	parg-2	179.53	1.93	0.64	3.04	0.00238	0.0817
212	WBGene00018701	pccb-1	1928.73	-2.06	0.62	-3.31	0.000947	0.0471
213	WBGene00011232	pck-2	1110.99	-2.39	0.77	-3.08	0.00205	0.075
214	WBGene00003999	pgp-5	2275.43	4.08	0.59	6.89	5.4e-12	9.52e-09
215	WBGene00004001	pgp-7	137.61	3.24	0.87	3.72	0.0002	0.0164
216	WBGene00016892	pgph-3	205.72	-2.6	0.75	-3.49	0.000486	0.03
217	WBGene00004062	pmp-5	1885.5	-2.56	0.63	-4.09	4.37e-05	0.0055
218	WBGene00004110	pqn-20	1074.69	2.21	0.74	3.01	0.00262	0.0863
219	WBGene00004161	pqn-80	834.57	2.22	0.64	3.49	0.000491	0.0301
220	WBGene00012676	pro-3	762.71	2.08	0.69	3	0.00268	0.0877
221	WBGene00004264	qua-1	539.44	2.15	0.68	3.15	0.00163	0.0656
222	WBGene00019890	R05F9.6	2134.57	-1.89	0.58	-3.25	0.00117	0.0543
223	WBGene00004465	rpn-9	956.65	-2.2	0.58	-3.79	0.00015	0.0134
224	WBGene00008030	scl-8	41.29	-4.51	1.21	-3.73	0.000192	0.0161
225	WBGene00022570	sdz-35	65.39	2.52	0.8	3.14	0.00169	0.0668
226	WBGene00004855	sma-1	5987.97	2.49	0.7	3.57	0.000363	0.0251
227	WBGene00004931	sod-2	1378.31	-2.06	0.64	-3.23	0.00125	0.0566
228	WBGene00010790	sodh-1	3402.06	-2.46	0.67	-3.67	0.000245	0.0194
229	WBGene00004947	sos-1	477.6	2.45	0.68	3.58	0.000343	0.0242
230	WBGene00005051	sra-25	14.96	-6.83	2.19	-3.12	0.0018	0.0692
231	WBGene00005063	sra-37	73.8	-2.89	0.81	-3.57	0.000357	0.0249
232	WBGene00020060	srab-16	39.27	-3.34	1.1	-3.02	0.00251	0.0842
233	WBGene00015960	srbc-9	12.5	-6.53	2.06	-3.17	0.00151	0.0627
234	WBGene00005077	src-1	339.92	2.14	0.66	3.25	0.00116	0.054
235	WBGene00005105	srd-27	205.67	4.88	0.99	4.95	7.38e-07	0.000217
236	WBGene00005106	srd-28	73.11	6.2	1.11	5.6	2.17e-08	1.1e-05
237	WBGene00005147	srd-70	35.91	3.34	1.11	3.02	0.00256	0.0849
238	WBGene00005186	srg-29	12.2	-6.49	2.1	-3.09	0.00203	0.0746
239	WBGene00005197	srg-40	12.68	-6.57	2	-3.28	0.00104	0.0501
240	WBGene00005210	srg-53	38.01	-5.53	1.36	-4.06	4.83e-05	0.00592
241	WBGene00005335	srh-116	25.58	-5.52	1.71	-3.24	0.00121	0.0553
242	WBGene00005444	srh-237	201.94	-2.87	0.73	-3.91	9.34e-05	0.00936
243	WBGene00005449	srh-243	14.86	-6.77	2.24	-3.03	0.00246	0.0839
244	WBGene00005475	srh-269	15.63	-5.59	1.82	-3.06	0.00218	0.0783
245	WBGene00005230	srh-4	25.53	-6.26	1.88	-3.33	0.000863	0.0444
246	WBGene00005290	srh-69	39.8	-2.99	0.95	-3.14	0.00171	0.0672
247	WBGene00005587	sri-75	10.94	-6.35	2.04	-3.12	0.00181	0.0695
248	WBGene00012770	srt-47	17.32	4.64	1.39	3.32	0.000885	0.0449
249	WBGene00005855	srw-108	12.04	-6.48	2.04	-3.18	0.00146	0.0622
250	WBGene00005803	srw-56	21.94	5.76	1.58	3.65	0.000267	0.0206
251	WBGene00005932	srx-41	31.44	-3.39	1.12	-3.03	0.00247	0.084
252	WBGene00005935	srx-44	17.37	-4.97	1.64	-3.04	0.00237	0.0816
253	WBGene00023479	srz-67	35.01	-3.84	1.16	-3.31	0.000941	0.0471
254	WBGene00007027	ssl-1	1645.38	2.13	0.66	3.22	0.00128	0.057
255	WBGene00019983	sti-1	1646.76	-2.01	0.67	-3	0.00268	0.0877
256	WBGene00006209	str-164	13.1	-6.59	2.05	-3.22	0.0013	0.0575
257	WBGene00020144	T01C8.3	231.83	-2.36	0.78	-3.02	0.00252	0.0842
258	WBGene00014505	T05E11.9	20308.1	2.49	0.82	3.03	0.00243	0.0831
259	WBGene00011494	T05F1.9	177.29	3.15	0.69	4.58	4.61e-06	0.000923
260	WBGene00014836	T09F5.12	107.21	2.62	0.85	3.09	0.00197	0.0736
261	WBGene00011678	T10B9.9	890.93	2.06	0.68	3.04	0.00236	0.0815
262	WBGene00011733	T12D8.5	441.17	2.44	0.82	2.98	0.00292	0.0928
263	WBGene00011753	T13F3.6	611.65	-5	0.81	-6.21	5.18e-10	5.07e-07
264	WBGene00020579	T19D12.4	1980.65	2.91	0.62	4.72	2.4e-06	0.000556
265	WBGene00020703	T22F7.4	1500.3	-2.28	0.61	-3.72	0.000198	0.0164
266	WBGene00011966	T23G7.3	7043.78	2.7	0.61	4.4	1.08e-05	0.00186
267	WBGene00012015	T25B9.9	3418.58	-1.75	0.58	-2.99	0.00276	0.0897
268	WBGene00020826	T26A8.3	76.17	-4.1	1.32	-3.11	0.00185	0.0705
269	WBGene00044206	T26H5.9	2085	5.21	0.72	7.18	6.83e-13	1.34e-09
270	WBGene00012115	T28B8.4	12.74	-6.57	2.05	-3.2	0.00136	0.0588
271	WBGene00012123	T28D6.3	2005	-2.77	0.68	-4.09	4.31e-05	0.0055
272	WBGene00020904	T28F12.1	305.07	2.37	0.78	3.05	0.00231	0.0808
273	WBGene00018874	tag-234	899.6	2.94	0.61	4.85	1.23e-06	0.000324
274	WBGene00006534	tba-8	121.97	-6.97	1.2	-5.81	6.31e-09	4.28e-06
275	WBGene00006604	tra-1	263.09	2.1	0.66	3.17	0.00153	0.063
276	WBGene00006608	tre-2	1365.22	-2.18	0.58	-3.77	0.000164	0.0143
277	WBGene00006627	tsp-1	233	3.96	0.73	5.43	5.61e-08	2.47e-05
278	WBGene00006436	ttn-1	4867.34	3.31	0.7	4.74	2.14e-06	0.000504
279	WBGene00006650	tts-1	4709.25	4.63	0.62	7.44	9.7e-14	2.14e-10
280	WBGene00006651	tts-2	6775.03	3.1	0.69	4.51	6.57e-06	0.00127
281	WBGene00008765	ttx-7	2325.01	-1.79	0.6	-2.97	0.003	0.0938
282	WBGene00022139	tub-2	1169.65	2.47	0.6	4.09	4.32e-05	0.0055
283	WBGene00009178	uggt-2	21.38	3.8	1.27	2.99	0.00275	0.0895
284	WBGene00013900	ugt-18	96.85	3.07	0.98	3.12	0.00181	0.0693
285	WBGene00018543	ugt-32	16.56	-6.94	1.97	-3.53	0.000419	0.0271
286	WBGene00013904	ugt-6	52.46	-3.01	0.9	-3.35	0.000802	0.0426
287	WBGene00008583	ugt-65	101.74	-2.73	0.86	-3.18	0.00145	0.0618
288	WBGene00006759	unc-22	884.9	2.58	0.64	4.01	6.06e-05	0.00698
289	WBGene00006770	unc-34	582.61	1.99	0.63	3.18	0.0015	0.0625
290	WBGene00006803	unc-70	3022.36	2.01	0.61	3.28	0.00105	0.0507
291	WBGene00020839	usp-5	1232.36	-2.61	0.67	-3.89	0.000102	0.00975
292	WBGene00011385	vab-10	23.38	4.29	1.32	3.24	0.00118	0.0546
293	WBGene00019457	vms-1	2773.82	1.95	0.57	3.43	0.000612	0.0354
294	WBGene00195257	W01A8.10	23.43	5.57	1.43	3.88	0.000104	0.00985
295	WBGene00020921	W01C8.5	131.71	-3.12	0.86	-3.64	0.000276	0.0209
296	WBGene00020981	W03D2.6	20.79	4.67	1.48	3.16	0.0016	0.0646
297	WBGene00044151	W04G3.12	28.25	-6.41	1.81	-3.55	0.00039	0.0257
298	WBGene00021036	W05F2.4	1062.14	2.2	0.73	3.02	0.00251	0.0842
299	WBGene00021068	W06H8.6	205.01	2.79	0.84	3.33	0.000881	0.0449
300	WBGene00012325	W07A12.8	273.1	-3.93	0.66	-5.98	2.27e-09	1.74e-06
301	WBGene00012358	W09D6.5	1606.88	2.12	0.65	3.27	0.00109	0.0517
302	WBGene00021121	W09G12.7	319.25	2.46	0.79	3.09	0.00197	0.0736
303	WBGene00009580	xbx-6	155.76	-3.65	0.88	-4.16	3.21e-05	0.00452
304	WBGene00013666	Y105E8A.1	495	2.57	0.69	3.74	0.000186	0.0158
305	WBGene00013682	Y105E8A.25	207.09	2.75	0.82	3.34	0.000843	0.0437
306	WBGene00014562	Y17D7B.7	282.93	-2.3	0.65	-3.52	0.000434	0.0276
307	WBGene00021307	Y32G9A.13	24.25	3.12	1.05	2.96	0.00307	0.0952
308	WBGene00021337	Y34F4.2	312.85	-3	0.63	-4.76	1.9e-06	0.000451
309	WBGene00045416	Y37H2A.14	1058.26	4.4	0.66	6.71	1.99e-11	2.7e-08
310	WBGene00012660	Y39A1A.24	693.73	1.96	0.6	3.28	0.00102	0.0497
311	WBGene00012648	Y39A1A.9	308.1	-2.86	0.85	-3.35	0.00081	0.0427
312	WBGene00021605	Y46H3C.5	609.89	3.11	0.83	3.74	0.000183	0.0156
313	WBGene00045399	Y47G6A.33	1862.77	-2.37	0.8	-2.97	0.00297	0.0937
314	WBGene00013072	Y51A2D.1	20.86	-21.04	4.41	-4.77	1.84e-06	0.000444
315	WBGene00021804	Y53G8AM.4	74.81	-2.29	0.77	-2.98	0.00289	0.0927
316	WBGene00021858	Y54F10BM.3	122.04	2.51	0.74	3.4	0.000672	0.0374
317	WBGene00235256	Y54G11A.19	132.19	2.3	0.78	2.94	0.00326	0.0985
318	WBGene00013315	Y57G11C.20	79.46	4.61	1.1	4.18	2.85e-05	0.00409
319	WBGene00021977	Y58A7A.3	1963.55	3.36	0.56	5.98	2.18e-09	1.74e-06
320	WBGene00021978	Y58A7A.4	150.74	2.44	0.7	3.48	0.000504	0.0306
321	WBGene00013392	Y62H9A.4	1237.76	-3.21	0.91	-3.51	0.00045	0.0284
322	WBGene00023187	Y67D8C.12	43.92	4.18	1.17	3.55	0.000379	0.0254
323	WBGene00012389	Y6B3B.4	395.54	2.12	0.63	3.36	0.000793	0.0425
324	WBGene00138715	Y6G8.14	49.25	-6.86	1.96	-3.5	0.000462	0.029
325	WBGene00022128	Y71F9B.6	45.3	2.86	0.95	3.01	0.00265	0.0871
326	WBGene00022382	Y94H6A.10	2593.52	3.02	0.63	4.77	1.84e-06	0.000444
327	WBGene00044262	Y95D11A.2	74.97	3.1	0.91	3.42	0.000627	0.0361
328	WBGene00044557	ZC13.10	165.04	-2.05	0.68	-3.03	0.00243	0.083
329	WBGene00014979	ZC47.11	12.83	6.4	1.79	3.58	0.00035	0.0245
330	WBGene00077761	zip-9	606.49	2.88	0.83	3.47	0.000514	0.0311
331	WBGene00006494	zipt-7.2	1094.48	-1.88	0.6	-3.14	0.00169	0.0668
332	WBGene00045514	ZK1037.12	16.88	-7	2.16	-3.24	0.0012	0.0551
333	WBGene00022891	ZK1290.10	50.37	3.66	1.02	3.58	0.000339	0.0241
334	WBGene00022741	ZK430.5	128.04	2.81	0.8	3.52	0.000426	0.0273
335	WBGene00014003	ZK593.3	572.38	-2.42	0.68	-3.55	0.000383	0.0255
336	WBGene00014005	ZK593.9	16.04	4.53	1.54	2.95	0.00321	0.0978
337	WBGene00014057	ZK673.1	313.94	-2.95	0.75	-3.93	8.44e-05	0.00859
338	WBGene00014152	ZK930.2	317.8	3.14	0.61	5.11	3.23e-07	0.000109
